# Supplementary material for: Too sweet: cheminformatics for deglycosylation in natural products
Source: J Cheminform. 2020 Nov 4;12:67. doi: 10.1186/s13321-020-00467-y (PMC7641802; doi:10.1186/s13321-020-00467-y)
Supplement: Supplementary file 1 — Additional file 1. For the sugar moieties structures that have been used in the tests. [file 13321_2020_467_MOESM1_ESM.zip]

Archive with 1 entries (1 files):
- review_glycosylated_NPs_bacteria_data.sdf
