# Supplementary material for: Too sweet: cheminformatics for deglycosylation in natural products
Source: J Cheminform. 2020 Nov 4;12:67. doi: 10.1186/s13321-020-00467-y (PMC7641802; doi:10.1186/s13321-020-00467-y)
Supplement: Supplementary file 1 — Additional file 1. For the sugar moieties structures that have been used in the tests. [file 13321_2020_467_MOESM1_ESM.zip › review_glycosylated_NPs_bacteria_data.sdf]

Figure1C_complete_curated.sdf
  ChemDraw07102017162D

 10 10  0  0  0  0  0  0  0  0999 V2000
   -1.0021    0.1489    0.0000 C   0  0  0  0  0  0  0  0  0  0  0  0
   -0.5889   -0.5655    0.0000 C   0  0  0  0  0  0  0  0  0  0  0  0
    0.2090   -0.3565    0.0000 C   0  0  0  0  0  0  0  0  0  0  0  0
    1.0021   -0.5655    0.0000 C   0  0  0  0  0  0  0  0  0  0  0  0
    0.5903    0.1489    0.0000 O   0  0  0  0  0  0  0  0  0  0  0  0
   -0.2090   -0.0600    0.0000 C   0  0  0  0  0  0  0  0  0  0  0  0
   -0.6208    0.6544    0.0000 C   0  0  0  0  0  0  0  0  0  0  0  0
   -0.0373    1.2378    0.0000 N   0  0  0  0  0  0  0  0  0  0  0  0
    0.5882   -1.0716    0.0000 N   0  0  0  0  0  0  0  0  0  0  0  0
    1.0021   -1.2378    0.0000 O   0  0  0  0  0  0  0  0  0  0  0  0
  1  2  1  0      
  2  3  1  0      
  3  4  1  0      
  4  5  1  0      
  5  6  1  0      
  6  1  1  0      
  6  7  1  0      
  7  8  1  0      
  3  9  1  0      
  4 10  1  0      
M  APO  1  10   1
M  END
>  <Name>
1

$$$$
Figure1C_complete_curated.sdf
  ChemDraw07102017162D

 10 10  0  0  0  0  0  0  0  0999 V2000
   -1.0021    0.1194    0.0000 C   0  0  0  0  0  0  0  0  0  0  0  0
   -0.5896   -0.5950    0.0000 C   0  0  0  0  0  0  0  0  0  0  0  0
    0.2090   -0.3860    0.0000 C   0  0  0  0  0  0  0  0  0  0  0  0
    1.0021   -0.5950    0.0000 C   0  0  0  0  0  0  0  0  0  0  0  0
    0.5903    0.1194    0.0000 O   0  0  0  0  0  0  0  0  0  0  0  0
   -0.2090    0.4444    0.0000 C   0  0  0  0  0  0  0  0  0  0  0  0
    0.0054    1.2423    0.0000 C   0  0  0  0  0  0  0  0  0  0  0  0
    0.8304    1.2423    0.0000 N   0  0  0  0  0  0  0  0  0  0  0  0
    0.5706   -1.1011    0.0000 N   0  0  0  0  0  0  0  0  0  0  0  0
    1.0021   -1.2423    0.0000 O   0  0  0  0  0  0  0  0  0  0  0  0
  1  2  1  0      
  2  3  1  0      
  3  4  1  0      
  4  5  1  0      
  5  6  1  0      
  6  1  2  0      
  6  7  1  0      
  7  8  1  0      
  3  9  1  0      
  4 10  1  0      
M  APO  1  10   1
M  END
>  <Name>
2

$$$$
Figure1C_complete_curated.sdf
  ChemDraw07102017162D

 12 12  0  0  0  0  0  0  0  0999 V2000
   -0.6035    0.2252    0.0000 C   0  0  0  0  0  0  0  0  0  0  0  0
   -0.1910   -0.4892    0.0000 C   0  0  0  0  0  0  0  0  0  0  0  0
    0.6076   -0.2802    0.0000 C   0  0  0  0  0  0  0  0  0  0  0  0
    1.4007   -0.4892    0.0000 C   0  0  0  0  0  0  0  0  0  0  0  0
    0.9882    0.2252    0.0000 O   0  0  0  0  0  0  0  0  0  0  0  0
    0.1896    0.0163    0.0000 C   0  0  0  0  0  0  0  0  0  0  0  0
   -0.2222    0.7307    0.0000 C   0  0  0  0  0  0  0  0  0  0  0  0
    0.3606    1.3142    0.0000 O   0  0  0  0  0  0  0  0  0  0  0  0
   -1.4007   -0.0339    0.0000 O   0  0  0  0  0  0  0  0  0  0  0  0
   -0.9610   -0.4064    0.0000 O   0  0  0  0  0  0  0  0  0  0  0  0
    0.9515   -0.9953    0.0000 N   0  0  0  0  0  0  0  0  0  0  0  0
    1.4007   -1.3142    0.0000 O   0  0  0  0  0  0  0  0  0  0  0  0
  1  2  1  0      
  2  3  1  0      
  3  4  1  0      
  4  5  1  0      
  5  6  1  0      
  6  1  1  0      
  6  7  1  0      
  7  8  1  0      
  1  9  1  0      
  2 10  1  0      
  3 11  1  0      
  4 12  1  0      
M  APO  1  12   1
M  END
>  <Name>
5

$$$$
Figure1C_complete_curated.sdf
  ChemDraw07102017162D

 13 13  0  0  0  0  0  0  0  0999 V2000
   -0.6035    0.1486    0.0000 C   0  0  0  0  0  0  0  0  0  0  0  0
   -0.1910   -0.5658    0.0000 C   0  0  0  0  0  0  0  0  0  0  0  0
    0.6069   -0.3569    0.0000 C   0  0  0  0  0  0  0  0  0  0  0  0
    1.4007   -0.5658    0.0000 C   0  0  0  0  0  0  0  0  0  0  0  0
    0.9882    0.1486    0.0000 O   0  0  0  0  0  0  0  0  0  0  0  0
    0.1896   -0.0597    0.0000 C   0  0  0  0  0  0  0  0  0  0  0  0
   -0.2229    0.6547    0.0000 C   0  0  0  0  0  0  0  0  0  0  0  0
    0.3606    1.2382    0.0000 O   0  0  0  0  0  0  0  0  0  0  0  0
   -1.4007    0.0115    0.0000 O   0  0  0  0  0  0  0  0  0  0  0  0
   -0.9882   -0.4288    0.0000 O   0  0  0  0  0  0  0  0  0  0  0  0
    0.9861   -1.0713    0.0000 N   0  0  0  0  0  0  0  0  0  0  0  0
    1.4007   -1.2382    0.0000 O   0  0  0  0  0  0  0  0  0  0  0  0
   -1.0479    0.6547    0.0000 C   0  0  0  0  0  0  0  0  0  0  0  0
  1  2  1  0      
  2  3  1  0      
  3  4  1  0      
  4  5  1  0      
  5  6  1  0      
  6  1  1  0      
  6  7  1  0      
  7  8  1  0      
  1  9  1  0      
  2 10  1  0      
  3 11  1  0      
  4 12  1  0      
  7 13  1  0      
M  APO  1  12   1
M  END
>  <GUID>
48580B78-6D0A-446C-B039-A267CE63A44B

>  <Name>
6

$$$$
Figure1C_complete_curated.sdf
  ChemDraw07102017162D

 12 12  0  0  0  0  0  0  0  0999 V2000
   -0.6035    0.1486    0.0000 C   0  0  0  0  0  0  0  0  0  0  0  0
   -0.1917   -0.5658    0.0000 C   0  0  0  0  0  0  0  0  0  0  0  0
    0.6069   -0.3569    0.0000 C   0  0  0  0  0  0  0  0  0  0  0  0
    1.4007   -0.5658    0.0000 C   0  0  0  0  0  0  0  0  0  0  0  0
    0.9875    0.1486    0.0000 O   0  0  0  0  0  0  0  0  0  0  0  0
    0.1896   -0.0604    0.0000 C   0  0  0  0  0  0  0  0  0  0  0  0
   -0.2236    0.6540    0.0000 C   0  0  0  0  0  0  0  0  0  0  0  0
    0.3599    1.2382    0.0000 N   0  0  0  0  0  0  0  0  0  0  0  0
   -1.4007   -0.0156    0.0000 O   0  0  0  0  0  0  0  0  0  0  0  0
   -0.9617   -0.4559    0.0000 O   0  0  0  0  0  0  0  0  0  0  0  0
    0.9515   -1.0713    0.0000 O   0  0  0  0  0  0  0  0  0  0  0  0
    1.4007   -1.2382    0.0000 O   0  0  0  0  0  0  0  0  0  0  0  0
  1  2  1  0      
  2  3  1  0      
  3  4  1  0      
  4  5  1  0      
  5  6  1  0      
  6  1  1  0      
  6  7  1  0      
  7  8  1  0      
  1  9  1  0      
  2 10  1  0      
  3 11  1  0      
  4 12  1  0      
M  APO  1  12   1
M  END
>  <Name>
7

$$$$
Figure1C_complete_curated.sdf
  ChemDraw07102017162D

 11 11  0  0  0  0  0  0  0  0999 V2000
   -0.6442    0.1493    0.0000 C   0  0  0  0  0  0  0  0  0  0  0  0
   -0.2317   -0.5658    0.0000 C   0  0  0  0  0  0  0  0  0  0  0  0
    0.5662   -0.3569    0.0000 C   0  0  0  0  0  0  0  0  0  0  0  0
    1.3600   -0.5658    0.0000 C   0  0  0  0  0  0  0  0  0  0  0  0
    0.9475    0.1493    0.0000 O   0  0  0  0  0  0  0  0  0  0  0  0
    0.1489   -0.0597    0.0000 C   0  0  0  0  0  0  0  0  0  0  0  0
   -0.2636    0.6547    0.0000 C   0  0  0  0  0  0  0  0  0  0  0  0
    0.3199    1.2382    0.0000 N   0  0  0  0  0  0  0  0  0  0  0  0
   -1.3600   -0.1242    0.0000 O   0  0  0  0  0  0  0  0  0  0  0  0
    0.9115   -1.0713    0.0000 N   0  0  0  0  0  0  0  0  0  0  0  0
    1.3600   -1.2382    0.0000 O   0  0  0  0  0  0  0  0  0  0  0  0
  1  2  1  0      
  2  3  1  0      
  3  4  1  0      
  4  5  1  0      
  5  6  1  0      
  6  1  1  0      
  6  7  1  0      
  7  8  1  0      
  1  9  1  0      
  3 10  1  0      
  4 11  1  0      
M  APO  1  11   1
M  END
>  <Name>
8

$$$$
Figure1C_complete_curated.sdf
  ChemDraw07102017162D

 11 11  0  0  0  0  0  0  0  0999 V2000
   -0.6242    0.0851    0.0000 C   0  0  0  0  0  0  0  0  0  0  0  0
   -0.2110   -0.6299    0.0000 C   0  0  0  0  0  0  0  0  0  0  0  0
    0.5869   -0.4210    0.0000 C   0  0  0  0  0  0  0  0  0  0  0  0
    1.3800   -0.6299    0.0000 C   0  0  0  0  0  0  0  0  0  0  0  0
    0.9675    0.0851    0.0000 O   0  0  0  0  0  0  0  0  0  0  0  0
    0.1689   -0.1238    0.0000 C   0  0  0  0  0  0  0  0  0  0  0  0
   -0.2436    0.5906    0.0000 C   0  0  0  0  0  0  0  0  0  0  0  0
   -1.3800   -0.1740    0.0000 O   0  0  0  0  0  0  0  0  0  0  0  0
    0.9987   -1.1354    0.0000 O   0  0  0  0  0  0  0  0  0  0  0  0
    1.3800   -1.3023    0.0000 O   0  0  0  0  0  0  0  0  0  0  0  0
    0.1676    1.3023    0.0000 N   0  0  0  0  0  0  0  0  0  0  0  0
  1  2  1  0      
  2  3  1  0      
  3  4  1  0      
  4  5  1  0      
  5  6  1  0      
  6  1  1  0      
  6  7  1  0      
  1  8  1  0      
  3  9  1  0      
  4 10  1  0      
  7 11  1  0      
M  APO  1  10   1
M  END
>  <Name>
9

$$$$
Figure1C_complete_curated.sdf
  ChemDraw07102017162D

 12 12  0  0  0  0  0  0  0  0999 V2000
   -0.6038    0.0848    0.0000 C   0  0  0  0  0  0  0  0  0  0  0  0
   -0.1913   -0.6296    0.0000 C   0  0  0  0  0  0  0  0  0  0  0  0
    0.6072   -0.4206    0.0000 C   0  0  0  0  0  0  0  0  0  0  0  0
    1.4003   -0.6296    0.0000 C   0  0  0  0  0  0  0  0  0  0  0  0
    0.9878    0.0848    0.0000 O   0  0  0  0  0  0  0  0  0  0  0  0
    0.1893   -0.1242    0.0000 C   0  0  0  0  0  0  0  0  0  0  0  0
   -0.2232    0.5903    0.0000 C   0  0  0  0  0  0  0  0  0  0  0  0
   -1.4003   -0.0522    0.0000 O   0  0  0  0  0  0  0  0  0  0  0  0
    1.0190   -1.1351    0.0000 N   0  0  0  0  0  0  0  0  0  0  0  0
    1.4003   -1.3020    0.0000 O   0  0  0  0  0  0  0  0  0  0  0  0
   -0.9885   -0.4980    0.0000 O   0  0  0  0  0  0  0  0  0  0  0  0
    0.1879    1.3020    0.0000 N   0  0  0  0  0  0  0  0  0  0  0  0
  1  2  1  0      
  2  3  1  0      
  3  4  1  0      
  4  5  1  0      
  5  6  1  0      
  6  1  1  0      
  6  7  1  0      
  1  8  1  0      
  3  9  1  0      
  4 10  1  0      
  2 11  1  0      
  7 12  1  0      
M  APO  1  10   1
M  END
>  <Name>
10

$$$$
Figure1C_complete_curated.sdf
  ChemDraw07102017162D

 13 13  0  0  1  0  0  0  0  0999 V2000
   -0.6038    0.0848    0.0000 C   0  0  0  0  0  0  0  0  0  0  0  0
   -0.1906   -0.6296    0.0000 C   0  0  0  0  0  0  0  0  0  0  0  0
    0.6072   -0.4206    0.0000 C   0  0  0  0  0  0  0  0  0  0  0  0
    1.4003   -0.6296    0.0000 C   0  0  0  0  0  0  0  0  0  0  0  0
    0.9885    0.0848    0.0000 O   0  0  0  0  0  0  0  0  0  0  0  0
    0.1900   -0.1242    0.0000 C   0  0  0  0  0  0  0  0  0  0  0  0
   -0.2225    0.5903    0.0000 C   0  0  0  0  0  0  0  0  0  0  0  0
   -1.4003   -0.0522    0.0000 O   0  0  0  0  0  0  0  0  0  0  0  0
    1.0197   -1.1357    0.0000 N   0  0  0  0  0  0  0  0  0  0  0  0
    1.4003   -1.3020    0.0000 O   0  0  0  0  0  0  0  0  0  0  0  0
   -0.9878   -0.4708    0.0000 O   0  0  0  0  0  0  0  0  0  0  0  0
   -1.0441    0.5903    0.0000 C   0  0  0  0  0  0  0  0  0  0  0  0
    0.1886    1.3020    0.0000 N   0  0  0  0  0  0  0  0  0  0  0  0
  1  2  1  0      
  2  3  1  0      
  3  4  1  0      
  4  5  1  0      
  5  6  1  0      
  6  1  1  0      
  6  7  1  0      
  1  8  1  0      
  3  9  1  0      
  4 10  1  0      
  2 11  1  0      
  7 12  1  6      
  7 13  1  1      
M  APO  1  10   1
M  END
>  <Name>
11

$$$$
Figure1C_complete_curated.sdf
  ChemDraw07102017162D

 12 12  0  0  0  0  0  0  0  0999 V2000
   -0.6035    0.0851    0.0000 C   0  0  0  0  0  0  0  0  0  0  0  0
   -0.1910   -0.6299    0.0000 C   0  0  0  0  0  0  0  0  0  0  0  0
    0.6069   -0.4210    0.0000 C   0  0  0  0  0  0  0  0  0  0  0  0
    1.4007   -0.6299    0.0000 C   0  0  0  0  0  0  0  0  0  0  0  0
    0.9882    0.0851    0.0000 O   0  0  0  0  0  0  0  0  0  0  0  0
    0.1896   -0.1238    0.0000 C   0  0  0  0  0  0  0  0  0  0  0  0
   -0.2229    0.5906    0.0000 C   0  0  0  0  0  0  0  0  0  0  0  0
   -1.4007   -0.0519    0.0000 O   0  0  0  0  0  0  0  0  0  0  0  0
   -0.9882   -0.4929    0.0000 N   0  0  0  0  0  0  0  0  0  0  0  0
    1.0194   -1.1354    0.0000 O   0  0  0  0  0  0  0  0  0  0  0  0
    1.4007   -1.3023    0.0000 O   0  0  0  0  0  0  0  0  0  0  0  0
    0.1883    1.3023    0.0000 O   0  0  0  0  0  0  0  0  0  0  0  0
  1  2  1  0      
  2  3  1  0      
  3  4  1  0      
  4  5  1  0      
  5  6  1  0      
  6  1  1  0      
  6  7  1  0      
  1  8  1  0      
  2  9  1  0      
  3 10  1  0      
  4 11  1  0      
  7 12  1  0      
M  APO  1  11   1
M  END
>  <Name>
12

$$$$
Figure1C_complete_curated.sdf
  ChemDraw07102017162D

 11 11  0  0  0  0  0  0  0  0999 V2000
   -0.8097    0.0851    0.0000 C   0  0  0  0  0  0  0  0  0  0  0  0
   -0.3972   -0.6299    0.0000 C   0  0  0  0  0  0  0  0  0  0  0  0
    0.4013   -0.4210    0.0000 C   0  0  0  0  0  0  0  0  0  0  0  0
    1.1944   -0.6299    0.0000 C   0  0  0  0  0  0  0  0  0  0  0  0
    0.7819    0.0851    0.0000 O   0  0  0  0  0  0  0  0  0  0  0  0
   -0.0159   -0.1238    0.0000 C   0  0  0  0  0  0  0  0  0  0  0  0
   -0.4291    0.5906    0.0000 C   0  0  0  0  0  0  0  0  0  0  0  0
    0.8138   -1.1354    0.0000 N   0  0  0  0  0  0  0  0  0  0  0  0
    1.1944   -1.3023    0.0000 O   0  0  0  0  0  0  0  0  0  0  0  0
   -1.1944   -0.4162    0.0000 O   0  0  0  0  0  0  0  0  0  0  0  0
   -0.0180    1.3023    0.0000 N   0  0  0  0  0  0  0  0  0  0  0  0
  1  2  1  0      
  2  3  1  0      
  3  4  1  0      
  4  5  1  0      
  5  6  1  0      
  6  1  1  0      
  6  7  1  0      
  3  8  1  0      
  4  9  1  0      
  2 10  1  0      
  7 11  1  0      
M  APO  1   9   1
M  END
>  <Name>
13

$$$$
Figure1C_complete_curated.sdf
  ChemDraw07102017162D

 11 11  0  0  0  0  0  0  0  0999 V2000
   -0.6442    0.0851    0.0000 C   0  0  0  0  0  0  0  0  0  0  0  0
   -0.2317   -0.6299    0.0000 C   0  0  0  0  0  0  0  0  0  0  0  0
    0.5662   -0.4210    0.0000 C   0  0  0  0  0  0  0  0  0  0  0  0
    1.3600   -0.6299    0.0000 C   0  0  0  0  0  0  0  0  0  0  0  0
    0.9475    0.0851    0.0000 O   0  0  0  0  0  0  0  0  0  0  0  0
    0.1489   -0.1238    0.0000 C   0  0  0  0  0  0  0  0  0  0  0  0
   -0.2636    0.5906    0.0000 C   0  0  0  0  0  0  0  0  0  0  0  0
   -1.3600   -0.2147    0.0000 O   0  0  0  0  0  0  0  0  0  0  0  0
    0.9793   -1.1354    0.0000 N   0  0  0  0  0  0  0  0  0  0  0  0
    1.3600   -1.3023    0.0000 O   0  0  0  0  0  0  0  0  0  0  0  0
    0.1469    1.3023    0.0000 O   0  0  0  0  0  0  0  0  0  0  0  0
  1  2  1  0      
  2  3  1  0      
  3  4  1  0      
  4  5  1  0      
  5  6  1  0      
  6  1  1  0      
  6  7  1  0      
  1  8  1  0      
  3  9  1  0      
  4 10  1  0      
  7 11  1  0      
M  APO  1  10   1
M  END
>  <Name>
14

$$$$
Figure1C_complete_curated.sdf
  ChemDraw07102017162D

 11 11  0  0  1  0  0  0  0  0999 V2000
   -1.0021   -0.1723    0.0000 C   0  0  0  0  0  0  0  0  0  0  0  0
   -0.5896   -0.8867    0.0000 C   0  0  0  0  0  0  0  0  0  0  0  0
    0.2083   -0.6778    0.0000 C   0  0  0  0  0  0  0  0  0  0  0  0
    1.0021   -0.8867    0.0000 C   0  0  0  0  0  0  0  0  0  0  0  0
    0.5896   -0.1723    0.0000 O   0  0  0  0  0  0  0  0  0  0  0  0
   -0.2090    0.1533    0.0000 C   0  0  0  0  0  0  0  0  0  0  0  0
    0.0047    0.9498    0.0000 C   0  0  0  0  0  0  0  0  0  0  0  0
    0.8298    0.9498    0.0000 N   0  0  0  0  0  0  0  0  0  0  0  0
    0.6038   -1.3922    0.0000 N   0  0  0  0  0  0  0  0  0  0  0  0
    1.0021   -1.5340    0.0000 O   0  0  0  0  0  0  0  0  0  0  0  0
   -0.5787    1.5340    0.0000 C   0  0  0  0  0  0  0  0  0  0  0  0
  1  2  1  0      
  2  3  1  0      
  3  4  1  0      
  4  5  1  0      
  5  6  1  0      
  6  1  2  0      
  6  7  1  0      
  7  8  1  1      
  3  9  1  0      
  4 10  1  0      
  7 11  1  0      
M  APO  1  10   1
M  END
>  <Name>
15

$$$$
Figure1C_complete_curated.sdf
  ChemDraw07102017162D

 11 11  0  0  1  0  0  0  0  0999 V2000
   -1.0021   -0.1723    0.0000 C   0  0  0  0  0  0  0  0  0  0  0  0
   -0.5896   -0.8867    0.0000 C   0  0  0  0  0  0  0  0  0  0  0  0
    0.2083   -0.6778    0.0000 C   0  0  0  0  0  0  0  0  0  0  0  0
    1.0021   -0.8867    0.0000 C   0  0  0  0  0  0  0  0  0  0  0  0
    0.5889   -0.1723    0.0000 O   0  0  0  0  0  0  0  0  0  0  0  0
   -0.2090    0.1533    0.0000 C   0  0  0  0  0  0  0  0  0  0  0  0
    0.0047    0.9498    0.0000 C   0  0  0  0  0  0  0  0  0  0  0  0
    0.8297    0.9498    0.0000 N   0  0  0  0  0  0  0  0  0  0  0  0
    0.6038   -1.3922    0.0000 N   0  0  0  0  0  0  0  0  0  0  0  0
    1.0021   -1.5340    0.0000 O   0  0  0  0  0  0  0  0  0  0  0  0
   -0.5787    1.5340    0.0000 C   0  0  0  0  0  0  0  0  0  0  0  0
  1  2  1  0      
  2  3  1  0      
  3  4  1  0      
  4  5  1  0      
  5  6  1  0      
  6  1  2  0      
  6  7  1  0      
  7  8  1  6      
  3  9  1  0      
  4 10  1  0      
  7 11  1  0      
M  APO  1  10   1
M  END
>  <Name>
16

$$$$
Figure1C_complete_curated.sdf
  ChemDraw07102017162D

 10 11  0  0  0  0  0  0  0  0999 V2000
   -0.5350    0.6282    0.0000 O   0  0  0  0  0  0  0  0  0  0  0  0
   -0.8118   -0.1493    0.0000 C   0  0  0  0  0  0  0  0  0  0  0  0
   -0.2765   -0.7775    0.0000 C   0  0  0  0  0  0  0  0  0  0  0  0
    0.5350   -0.6276    0.0000 N   0  0  0  0  0  0  0  0  0  0  0  0
    0.8118    0.1493    0.0000 C   0  0  0  0  0  0  0  0  0  0  0  0
    0.2765    0.7775    0.0000 C   0  0  0  0  0  0  0  0  0  0  0  0
   -0.3518    0.2429    0.0000 C   0  0  0  0  0  0  0  0  0  0  0  0
    0.1835   -0.3854    0.0000 C   0  0  0  0  0  0  0  0  0  0  0  0
    1.6232    0.2985    0.0000 C   0  0  0  0  0  0  0  0  0  0  0  0
   -1.6232   -0.2985    0.0000 O   0  0  0  0  0  0  0  0  0  0  0  0
  1  2  1  0      
  2  3  1  0      
  3  4  1  0      
  4  5  2  0      
  5  6  1  0      
  6  1  1  0      
  6  7  1  0      
  7  8  1  0      
  8  3  1  0      
  5  9  1  0      
  2 10  1  0      
M  APO  1  10   1
M  END
>  <Name>
17

$$$$
Figure1C_complete_curated.sdf
  ChemDraw07102017162D

 12 12  0  0  0  0  0  0  0  0999 V2000
   -0.6031    0.1489    0.0000 C   0  0  0  0  0  0  0  0  0  0  0  0
   -0.1913   -0.5655    0.0000 C   0  0  0  0  0  0  0  0  0  0  0  0
    0.6072   -0.3565    0.0000 C   0  0  0  0  0  0  0  0  0  0  0  0
    1.4010   -0.5655    0.0000 C   0  0  0  0  0  0  0  0  0  0  0  0
    0.9878    0.1489    0.0000 O   0  0  0  0  0  0  0  0  0  0  0  0
    0.1900   -0.0600    0.0000 C   0  0  0  0  0  0  0  0  0  0  0  0
   -0.2232    0.6544    0.0000 C   0  0  0  0  0  0  0  0  0  0  0  0
    0.3609    1.2378    0.0000 O   0  0  0  0  0  0  0  0  0  0  0  0
   -1.4010    0.0112    0.0000 O   0  0  0  0  0  0  0  0  0  0  0  0
   -0.9878   -0.4284    0.0000 O   0  0  0  0  0  0  0  0  0  0  0  0
    1.0197   -1.0709    0.0000 O   0  0  0  0  0  0  0  0  0  0  0  0
    1.4010   -1.2378    0.0000 O   0  0  0  0  0  0  0  0  0  0  0  0
  1  2  1  0      
  2  3  1  0      
  3  4  1  0      
  4  5  1  0      
  5  6  1  0      
  6  1  1  0      
  6  7  1  0      
  7  8  1  0      
  1  9  1  0      
  2 10  1  0      
  3 11  1  0      
  4 12  1  0      
M  APO  1  12   1
M  END
>  <Name>
18

$$$$
Figure1C_complete_curated.sdf
  ChemDraw07102017162D

 11 11  0  0  0  0  0  0  0  0999 V2000
   -0.6456    0.2615    0.0000 C   0  0  0  0  0  0  0  0  0  0  0  0
   -0.2052   -0.4373    0.0000 C   0  0  0  0  0  0  0  0  0  0  0  0
    0.5838   -0.1971    0.0000 C   0  0  0  0  0  0  0  0  0  0  0  0
    1.3851   -0.3755    0.0000 C   0  0  0  0  0  0  0  0  0  0  0  0
    0.9454    0.3226    0.0000 O   0  0  0  0  0  0  0  0  0  0  0  0
    0.1564    0.0824    0.0000 C   0  0  0  0  0  0  0  0  0  0  0  0
   -1.4081    0.1537    0.0000 C   0  0  0  0  0  0  0  0  0  0  0  0
   -1.0309   -0.2527    0.0000 N   0  0  0  0  0  0  0  0  0  0  0  0
    0.9970   -0.8959    0.0000 O   0  0  0  0  0  0  0  0  0  0  0  0
    1.4081   -1.0865    0.0000 O   0  0  0  0  0  0  0  0  0  0  0  0
   -0.6456    1.0865    0.0000 O   0  0  0  0  0  0  0  0  0  0  0  0
  1  2  1  0      
  2  3  1  0      
  3  4  1  0      
  4  5  1  0      
  5  6  1  0      
  6  1  1  0      
  1  7  1  0      
  2  8  1  0      
  3  9  1  0      
  4 10  1  0      
  1 11  1  0      
M  APO  1  10   1
M  END
>  <Name>
19

$$$$
Figure1C_complete_curated.sdf
  ChemDraw07102017162D

 13 13  0  0  0  0  0  0  0  0999 V2000
   -0.6455    0.1557    0.0000 C   0  0  0  0  0  0  0  0  0  0  0  0
   -0.2052   -0.5424    0.0000 C   0  0  0  0  0  0  0  0  0  0  0  0
    0.5838   -0.3029    0.0000 C   0  0  0  0  0  0  0  0  0  0  0  0
    1.3851   -0.4814    0.0000 C   0  0  0  0  0  0  0  0  0  0  0  0
    0.9454    0.2168    0.0000 O   0  0  0  0  0  0  0  0  0  0  0  0
    0.1557   -0.0234    0.0000 C   0  0  0  0  0  0  0  0  0  0  0  0
   -1.4081   -0.0879    0.0000 C   0  0  0  0  0  0  0  0  0  0  0  0
   -1.0309   -0.3586    0.0000 N   0  0  0  0  0  0  0  0  0  0  0  0
    0.9149   -1.0017    0.0000 O   0  0  0  0  0  0  0  0  0  0  0  0
    1.4081   -1.1917    0.0000 O   0  0  0  0  0  0  0  0  0  0  0  0
   -0.6455    0.9807    0.0000 O   0  0  0  0  0  0  0  0  0  0  0  0
   -0.2005    0.5472    0.0000 C   0  0  0  0  0  0  0  0  0  0  0  0
    0.3145    1.1917    0.0000 O   0  0  0  0  0  0  0  0  0  0  0  0
  1  2  1  0      
  2  3  1  0      
  3  4  1  0      
  4  5  1  0      
  5  6  1  0      
  6  1  1  0      
  1  7  1  0      
  2  8  1  0      
  3  9  1  0      
  4 10  1  0      
  1 11  1  0      
  6 12  1  0      
 12 13  1  0      
M  APO  1  10   1
M  END
>  <Name>
20

$$$$
Figure1C_complete_curated.sdf
  ChemDraw07102017162D

 10 10  0  0  0  0  0  0  0  0999 V2000
   -0.8338    0.2612    0.0000 C   0  0  0  0  0  0  0  0  0  0  0  0
   -0.3935   -0.4369    0.0000 C   0  0  0  0  0  0  0  0  0  0  0  0
    0.3955   -0.1974    0.0000 C   0  0  0  0  0  0  0  0  0  0  0  0
    1.1968   -0.3759    0.0000 C   0  0  0  0  0  0  0  0  0  0  0  0
    0.7565    0.3223    0.0000 O   0  0  0  0  0  0  0  0  0  0  0  0
   -0.0326    0.0821    0.0000 C   0  0  0  0  0  0  0  0  0  0  0  0
   -1.2199   -0.2531    0.0000 N   0  0  0  0  0  0  0  0  0  0  0  0
    0.7266   -0.8962    0.0000 O   0  0  0  0  0  0  0  0  0  0  0  0
    1.2199   -1.0862    0.0000 O   0  0  0  0  0  0  0  0  0  0  0  0
   -0.8338    1.0862    0.0000 O   0  0  0  0  0  0  0  0  0  0  0  0
  1  2  1  0      
  2  3  1  0      
  3  4  1  0      
  4  5  1  0      
  5  6  1  0      
  6  1  1  0      
  2  7  1  0      
  3  8  1  0      
  4  9  1  0      
  1 10  1  0      
M  APO  1   9   1
M  END
>  <Name>
21

$$$$
Figure1C_complete_curated.sdf
  ChemDraw07102017162D

 10 10  0  0  0  0  0  0  0  0999 V2000
   -0.6455    0.6428    0.0000 C   0  0  0  0  0  0  0  0  0  0  0  0
   -0.2052   -0.0553    0.0000 C   0  0  0  0  0  0  0  0  0  0  0  0
    0.5845    0.1842    0.0000 C   0  0  0  0  0  0  0  0  0  0  0  0
    1.3851    0.0058    0.0000 C   0  0  0  0  0  0  0  0  0  0  0  0
    0.9454    0.7039    0.0000 O   0  0  0  0  0  0  0  0  0  0  0  0
    0.1564    0.4651    0.0000 C   0  0  0  0  0  0  0  0  0  0  0  0
   -1.4081    0.3999    0.0000 O   0  0  0  0  0  0  0  0  0  0  0  0
    1.0241   -0.5139    0.0000 N   0  0  0  0  0  0  0  0  0  0  0  0
    1.4081   -0.7039    0.0000 O   0  0  0  0  0  0  0  0  0  0  0  0
   -0.9542   -0.0044    0.0000 O   0  0  0  0  0  0  0  0  0  0  0  0
  1  2  1  0      
  2  3  1  0      
  3  4  1  0      
  4  5  1  0      
  5  6  1  0      
  6  1  1  0      
  1  7  1  0      
  3  8  1  0      
  4  9  1  0      
  2 10  1  0      
M  APO  1   9   1
M  END
>  <Name>
24

$$$$
Figure1C_complete_curated.sdf
  ChemDraw07102017162D

 10 10  0  0  1  0  0  0  0  0999 V2000
    0.0848    0.6778    0.0000 O   0  0  0  0  0  0  0  0  0  0  0  0
   -0.5862    0.1974    0.0000 C   0  0  0  0  0  0  0  0  0  0  0  0
   -0.3372   -0.5889    0.0000 C   0  0  0  0  0  0  0  0  0  0  0  0
    0.4878   -0.5950    0.0000 C   0  0  0  0  0  0  0  0  0  0  0  0
    0.7490    0.1879    0.0000 C   0  0  0  0  0  0  0  0  0  0  0  0
    1.5353    0.4369    0.0000 O   0  0  0  0  0  0  0  0  0  0  0  0
   -1.3691    0.4580    0.0000 C   0  0  0  0  0  0  0  0  0  0  0  0
    0.9688   -1.2660    0.0000 O   0  0  0  0  0  0  0  0  0  0  0  0
   -0.8270   -1.2531    0.0000 O   0  0  0  0  0  0  0  0  0  0  0  0
   -1.5353    1.2660    0.0000 O   0  0  0  0  0  0  0  0  0  0  0  0
  1  2  1  0      
  2  3  1  0      
  3  4  1  0      
  4  5  1  0      
  5  1  1  0      
  5  6  1  1      
  2  7  1  1      
  4  8  1  6      
  3  9  1  6      
  7 10  1  0      
M  APO  1   6   1
M  END
>  <Name>
25

$$$$
Figure1C_complete_curated.sdf
  ChemDraw07102017162D

 10 10  0  0  1  0  0  0  0  0999 V2000
    0.0438    0.6778    0.0000 O   0  0  0  0  0  0  0  0  0  0  0  0
   -0.6272    0.1974    0.0000 C   0  0  0  0  0  0  0  0  0  0  0  0
   -0.3782   -0.5889    0.0000 C   0  0  0  0  0  0  0  0  0  0  0  0
    0.4474   -0.5950    0.0000 C   0  0  0  0  0  0  0  0  0  0  0  0
    0.7080    0.1879    0.0000 C   0  0  0  0  0  0  0  0  0  0  0  0
    1.4943    0.4369    0.0000 O   0  0  0  0  0  0  0  0  0  0  0  0
   -1.4102    0.4573    0.0000 C   0  0  0  0  0  0  0  0  0  0  0  0
    0.9278   -1.2660    0.0000 O   0  0  0  0  0  0  0  0  0  0  0  0
   -0.8674   -1.2531    0.0000 O   0  0  0  0  0  0  0  0  0  0  0  0
   -1.4943    1.2660    0.0000 O   0  0  0  0  0  0  0  0  0  0  0  0
  1  2  1  0      
  2  3  1  0      
  3  4  1  0      
  4  5  1  0      
  5  1  1  0      
  5  6  1  1      
  2  7  1  1      
  4  8  1  6      
  3  9  1  1      
  7 10  1  0      
M  APO  1   6   1
M  END
>  <Name>
26

$$$$
Figure1C_complete_curated.sdf
  ChemDraw07102017162D

 12 12  0  0  0  0  0  0  0  0999 V2000
   -0.4630    0.6011    0.0000 C   0  0  0  0  0  0  0  0  0  0  0  0
   -0.8755   -0.1133    0.0000 C   0  0  0  0  0  0  0  0  0  0  0  0
   -0.0818    0.1133    0.0000 C   0  0  0  0  0  0  0  0  0  0  0  0
    0.7161   -0.1133    0.0000 C   0  0  0  0  0  0  0  0  0  0  0  0
    1.1293    0.6011    0.0000 C   0  0  0  0  0  0  0  0  0  0  0  0
    0.3355    0.3745    0.0000 O   0  0  0  0  0  0  0  0  0  0  0  0
    1.8437    0.1886    0.0000 O   0  0  0  0  0  0  0  0  0  0  0  0
    0.7161   -0.9383    0.0000 N   0  0  0  0  0  0  0  0  0  0  0  0
   -0.0818    0.9383    0.0000 O   0  0  0  0  0  0  0  0  0  0  0  0
   -0.8755   -0.9383    0.0000 O   0  0  0  0  0  0  0  0  0  0  0  0
   -1.2602    0.3874    0.0000 C   0  0  0  0  0  0  0  0  0  0  0  0
   -1.8437    0.8895    0.0000 N   0  0  0  0  0  0  0  0  0  0  0  0
  1  2  1  0      
  2  3  1  0      
  3  4  1  0      
  4  5  1  0      
  5  6  1  0      
  6  1  1  0      
  5  7  1  0      
  4  8  1  0      
  3  9  1  0      
  2 10  1  0      
  1 11  1  0      
 11 12  1  0      
M  APO  1   7   1
M  END
>  <Name>
27

$$$$
Figure1C_complete_curated.sdf
  ChemDraw07102017162D

 12 12  0  0  0  0  0  0  0  0999 V2000
   -0.2704    0.1886    0.0000 C   0  0  0  0  0  0  0  0  0  0  0  0
   -0.6835   -0.5258    0.0000 C   0  0  0  0  0  0  0  0  0  0  0  0
    0.1096   -0.2992    0.0000 C   0  0  0  0  0  0  0  0  0  0  0  0
    0.9088   -0.5258    0.0000 C   0  0  0  0  0  0  0  0  0  0  0  0
    1.3206    0.1886    0.0000 C   0  0  0  0  0  0  0  0  0  0  0  0
    0.5275   -0.0373    0.0000 O   0  0  0  0  0  0  0  0  0  0  0  0
    1.3206    1.0136    0.0000 O   0  0  0  0  0  0  0  0  0  0  0  0
   -1.0675   -0.0244    0.0000 C   0  0  0  0  0  0  0  0  0  0  0  0
   -1.7053    0.4498    0.0000 O   0  0  0  0  0  0  0  0  0  0  0  0
   -1.4807   -0.3121    0.0000 O   0  0  0  0  0  0  0  0  0  0  0  0
   -0.3023   -1.0136    0.0000 O   0  0  0  0  0  0  0  0  0  0  0  0
    1.7053   -0.3121    0.0000 N   0  0  0  0  0  0  0  0  0  0  0  0
  1  2  1  0      
  2  3  1  0      
  3  4  1  0      
  4  5  1  0      
  5  6  1  0      
  6  1  1  0      
  5  7  1  0      
  1  8  1  0      
  8  9  1  0      
  2 10  1  0      
  3 11  1  0      
  4 12  1  0      
M  APO  1   7   1
M  END
>  <Name>
32

$$$$
Figure1C_complete_curated.sdf
  ChemDraw07102017162D

 11 11  0  0  1  0  0  0  0  0999 V2000
    0.0017    1.1388    0.0000 O   0  0  0  0  0  0  0  0  0  0  0  0
   -0.6693    0.6584    0.0000 C   0  0  0  0  0  0  0  0  0  0  0  0
   -0.4189   -0.1279    0.0000 C   0  0  0  0  0  0  0  0  0  0  0  0
    0.4061   -0.1340    0.0000 C   0  0  0  0  0  0  0  0  0  0  0  0
    0.6659    0.6489    0.0000 C   0  0  0  0  0  0  0  0  0  0  0  0
    1.4522    0.8979    0.0000 O   0  0  0  0  0  0  0  0  0  0  0  0
   -1.4522    0.9183    0.0000 C   0  0  0  0  0  0  0  0  0  0  0  0
    0.8864   -0.8050    0.0000 O   0  0  0  0  0  0  0  0  0  0  0  0
   -0.4189   -0.9536    0.0000 O   0  0  0  0  0  0  0  0  0  0  0  0
   -1.2168   -0.3423    0.0000 C   0  0  0  0  0  0  0  0  0  0  0  0
   -1.4298   -1.1388    0.0000 O   0  0  0  0  0  0  0  0  0  0  0  0
  1  2  1  0      
  2  3  1  0      
  3  4  1  0      
  4  5  1  0      
  5  1  1  0      
  5  6  1  1      
  2  7  1  6      
  4  8  1  6      
  3  9  1  6      
  3 10  1  1      
 10 11  2  0      
M  APO  1   6   1
M  END
>  <Name>
28

$$$$
Figure1C_complete_curated.sdf
  ChemDraw07102017162D

 11 11  0  0  1  0  0  0  0  0999 V2000
    0.1757    1.0462    0.0000 O   0  0  0  0  0  0  0  0  0  0  0  0
   -0.4953    0.5658    0.0000 C   0  0  0  0  0  0  0  0  0  0  0  0
   -0.2449   -0.2205    0.0000 C   0  0  0  0  0  0  0  0  0  0  0  0
    0.5794   -0.2266    0.0000 C   0  0  0  0  0  0  0  0  0  0  0  0
    0.8399    0.5563    0.0000 C   0  0  0  0  0  0  0  0  0  0  0  0
    1.6263    0.8053    0.0000 O   0  0  0  0  0  0  0  0  0  0  0  0
   -1.2782    0.8257    0.0000 C   0  0  0  0  0  0  0  0  0  0  0  0
    1.0604   -0.8976    0.0000 O   0  0  0  0  0  0  0  0  0  0  0  0
   -0.2449   -1.0462    0.0000 O   0  0  0  0  0  0  0  0  0  0  0  0
   -1.0428   -0.4349    0.0000 C   0  0  0  0  0  0  0  0  0  0  0  0
   -1.6263    0.1486    0.0000 O   0  0  0  0  0  0  0  0  0  0  0  0
  1  2  1  0      
  2  3  1  0      
  3  4  1  0      
  4  5  1  0      
  5  1  1  0      
  5  6  1  1      
  2  7  1  6      
  4  8  1  6      
  3  9  1  6      
  3 10  1  1      
 10 11  1  0      
M  APO  1   6   1
M  END
>  <Name>
29

$$$$
Figure1C_complete_curated.sdf
  ChemDraw07102017162D

 12 12  0  0  1  0  0  0  0  0999 V2000
    0.1757    0.7524    0.0000 O   0  0  0  0  0  0  0  0  0  0  0  0
   -0.4953    0.2721    0.0000 C   0  0  0  0  0  0  0  0  0  0  0  0
   -0.2463   -0.5143    0.0000 C   0  0  0  0  0  0  0  0  0  0  0  0
    0.5787   -0.5204    0.0000 C   0  0  0  0  0  0  0  0  0  0  0  0
    0.8399    0.2626    0.0000 C   0  0  0  0  0  0  0  0  0  0  0  0
    1.6263    0.5116    0.0000 O   0  0  0  0  0  0  0  0  0  0  0  0
   -1.2789    0.5319    0.0000 C   0  0  0  0  0  0  0  0  0  0  0  0
    1.0597   -1.1914    0.0000 O   0  0  0  0  0  0  0  0  0  0  0  0
   -0.2463   -1.3399    0.0000 O   0  0  0  0  0  0  0  0  0  0  0  0
   -1.0428   -0.7287    0.0000 C   0  0  0  0  0  0  0  0  0  0  0  0
   -1.6263   -0.1452    0.0000 O   0  0  0  0  0  0  0  0  0  0  0  0
   -1.4444    1.3399    0.0000 O   0  0  0  0  0  0  0  0  0  0  0  0
  1  2  1  0      
  2  3  1  0      
  3  4  1  0      
  4  5  1  0      
  5  1  1  0      
  5  6  1  1      
  2  7  1  6      
  4  8  1  6      
  3  9  1  6      
  3 10  1  1      
 10 11  2  0      
  7 12  1  0      
M  APO  1   6   1
M  END
>  <Name>
30

$$$$
Figure1C_complete_curated.sdf
  ChemDraw07102017162D

 12 12  0  0  1  0  0  0  0  0999 V2000
    0.1757    0.7521    0.0000 O   0  0  0  0  0  0  0  0  0  0  0  0
   -0.4953    0.2717    0.0000 C   0  0  0  0  0  0  0  0  0  0  0  0
   -0.2463   -0.5146    0.0000 C   0  0  0  0  0  0  0  0  0  0  0  0
    0.5787   -0.5207    0.0000 C   0  0  0  0  0  0  0  0  0  0  0  0
    0.8399    0.2622    0.0000 C   0  0  0  0  0  0  0  0  0  0  0  0
    1.6263    0.5112    0.0000 O   0  0  0  0  0  0  0  0  0  0  0  0
   -1.2782    0.5316    0.0000 C   0  0  0  0  0  0  0  0  0  0  0  0
    1.0597   -1.1917    0.0000 O   0  0  0  0  0  0  0  0  0  0  0  0
   -0.2463   -1.3403    0.0000 O   0  0  0  0  0  0  0  0  0  0  0  0
   -1.0428   -0.7290    0.0000 C   0  0  0  0  0  0  0  0  0  0  0  0
   -1.6263   -0.1455    0.0000 O   0  0  0  0  0  0  0  0  0  0  0  0
   -1.4444    1.3403    0.0000 O   0  0  0  0  0  0  0  0  0  0  0  0
  1  2  1  0      
  2  3  1  0      
  3  4  1  0      
  4  5  1  0      
  5  1  1  0      
  5  6  1  1      
  2  7  1  6      
  4  8  1  6      
  3  9  1  6      
  3 10  1  1      
 10 11  1  0      
  7 12  1  0      
M  APO  1   6   1
M  END
>  <Name>
31

$$$$
Figure1C_complete_curated.sdf
  ChemDraw07102017162D

 15 16  0  0  0  0  0  0  0  0999 V2000
   -1.3603    0.6123    0.0000 C   0  0  0  0  0  0  0  0  0  0  0  0
   -0.9471   -0.1028    0.0000 O   0  0  0  0  0  0  0  0  0  0  0  0
   -0.1493    0.1069    0.0000 C   0  0  0  0  0  0  0  0  0  0  0  0
    0.2314    0.6123    0.0000 C   0  0  0  0  0  0  0  0  0  0  0  0
   -0.5665    0.4033    0.0000 C   0  0  0  0  0  0  0  0  0  0  0  0
   -0.9790    1.0160    0.0000 N   0  0  0  0  0  0  0  0  0  0  0  0
    0.2314    1.4373    0.0000 O   0  0  0  0  0  0  0  0  0  0  0  0
    0.2409   -0.6116    0.0000 C   0  0  0  0  0  0  0  0  0  0  0  0
    1.2816   -0.4027    0.0000 C   0  0  0  0  0  0  0  0  0  0  0  0
    2.0747   -0.6116    0.0000 C   0  0  0  0  0  0  0  0  0  0  0  0
    1.6622    0.1028    0.0000 O   0  0  0  0  0  0  0  0  0  0  0  0
    0.6221   -0.1062    0.0000 C   0  0  0  0  0  0  0  0  0  0  0  0
    1.6941   -1.1171    0.0000 N   0  0  0  0  0  0  0  0  0  0  0  0
    2.0747   -1.4373    0.0000 O   0  0  0  0  0  0  0  0  0  0  0  0
   -2.0747    0.1998    0.0000 O   0  0  0  0  0  0  0  0  0  0  0  0
  1  2  1  0      
  2  3  1  0      
  4  5  1  0      
  5  1  1  0      
  5  6  1  0      
  4  7  1  0      
  8  9  1  0      
  9 10  1  0      
 10 11  1  0      
 11 12  1  0      
  3 12  1  0      
  3  8  1  0      
  4 12  1  0      
  9 13  1  0      
 10 14  1  0      
  1 15  1  0      
M  APO  1  14   1
M  END
>  <Name>
34

$$$$
Figure1C_complete_curated.sdf
  ChemDraw07102017162D

 16 17  0  0  0  0  0  0  0  0999 V2000
   -1.3596    0.6120    0.0000 C   0  0  0  0  0  0  0  0  0  0  0  0
   -0.9471   -0.1031    0.0000 O   0  0  0  0  0  0  0  0  0  0  0  0
   -0.1493    0.1065    0.0000 C   0  0  0  0  0  0  0  0  0  0  0  0
    0.2320    0.6120    0.0000 C   0  0  0  0  0  0  0  0  0  0  0  0
   -0.5665    0.4030    0.0000 C   0  0  0  0  0  0  0  0  0  0  0  0
   -0.9790    1.0156    0.0000 N   0  0  0  0  0  0  0  0  0  0  0  0
    0.2320    1.4376    0.0000 O   0  0  0  0  0  0  0  0  0  0  0  0
    0.2415   -0.6120    0.0000 C   0  0  0  0  0  0  0  0  0  0  0  0
    1.2816   -0.4030    0.0000 C   0  0  0  0  0  0  0  0  0  0  0  0
    2.0747   -0.6120    0.0000 C   0  0  0  0  0  0  0  0  0  0  0  0
    1.6622    0.1031    0.0000 O   0  0  0  0  0  0  0  0  0  0  0  0
    0.6221   -0.1065    0.0000 C   0  0  0  0  0  0  0  0  0  0  0  0
    1.6941   -1.1174    0.0000 N   0  0  0  0  0  0  0  0  0  0  0  0
    2.0747   -1.4376    0.0000 O   0  0  0  0  0  0  0  0  0  0  0  0
   -2.0747    0.1995    0.0000 C   0  0  0  0  0  0  0  0  0  0  0  0
   -0.4200   -0.5339    0.0000 O   0  0  0  0  0  0  0  0  0  0  0  0
  1  2  1  0      
  2  3  1  0      
  4  5  1  0      
  5  1  1  0      
  5  6  1  0      
  4  7  1  0      
  8  9  1  0      
  9 10  1  0      
 10 11  1  0      
 11 12  1  0      
  3 12  1  0      
  3  8  1  0      
  4 12  1  0      
  9 13  1  0      
 10 14  1  0      
  1 15  1  0      
  8 16  1  0      
M  APO  1  14   1
M  END
>  <Name>
35

$$$$
Figure1C_complete_curated.sdf
  ChemDraw07102017162D

 11 11  0  0  1  0  0  0  0  0999 V2000
    0.3104    0.6778    0.0000 O   0  0  0  0  0  0  0  0  0  0  0  0
   -0.3606    0.1974    0.0000 C   0  0  0  0  0  0  0  0  0  0  0  0
   -0.1116   -0.5889    0.0000 C   0  0  0  0  0  0  0  0  0  0  0  0
    0.7141   -0.5950    0.0000 C   0  0  0  0  0  0  0  0  0  0  0  0
    0.9746    0.1879    0.0000 C   0  0  0  0  0  0  0  0  0  0  0  0
    1.7609    0.4376    0.0000 O   0  0  0  0  0  0  0  0  0  0  0  0
   -1.1435    0.4580    0.0000 C   0  0  0  0  0  0  0  0  0  0  0  0
    1.1944   -1.2660    0.0000 O   0  0  0  0  0  0  0  0  0  0  0  0
   -0.6008   -1.2531    0.0000 O   0  0  0  0  0  0  0  0  0  0  0  0
   -1.3091    1.2660    0.0000 C   0  0  0  0  0  0  0  0  0  0  0  0
   -1.7609   -0.0896    0.0000 O   0  0  0  0  0  0  0  0  0  0  0  0
  1  2  1  0      
  2  3  1  0      
  3  4  1  0      
  4  5  1  0      
  5  1  1  0      
  5  6  1  1      
  2  7  1  1      
  4  8  1  1      
  3  9  1  6      
  7 10  1  0      
  7 11  2  0      
M  APO  1   6   1
M  END
>  <Name>
37

$$$$
Figure1C_complete_curated.sdf
  ChemDraw07102017162D

 11 11  0  0  1  0  0  0  0  0999 V2000
    0.3104    0.6778    0.0000 O   0  0  0  0  0  0  0  0  0  0  0  0
   -0.3606    0.1974    0.0000 C   0  0  0  0  0  0  0  0  0  0  0  0
   -0.1109   -0.5889    0.0000 C   0  0  0  0  0  0  0  0  0  0  0  0
    0.7141   -0.5950    0.0000 C   0  0  0  0  0  0  0  0  0  0  0  0
    0.9746    0.1879    0.0000 C   0  0  0  0  0  0  0  0  0  0  0  0
    1.7609    0.4376    0.0000 O   0  0  0  0  0  0  0  0  0  0  0  0
   -1.1435    0.4580    0.0000 C   0  0  0  0  0  0  0  0  0  0  0  0
    1.1951   -1.2660    0.0000 O   0  0  0  0  0  0  0  0  0  0  0  0
   -0.6008   -1.2531    0.0000 O   0  0  0  0  0  0  0  0  0  0  0  0
   -1.3091    1.2660    0.0000 C   0  0  0  0  0  0  0  0  0  0  0  0
   -1.7609   -0.0896    0.0000 O   0  0  0  0  0  0  0  0  0  0  0  0
  1  2  1  0      
  2  3  1  0      
  3  4  1  0      
  4  5  1  0      
  5  1  1  0      
  5  6  1  1      
  2  7  1  6      
  4  8  1  1      
  3  9  1  6      
  7 10  1  0      
  7 11  2  0      
M  APO  1   6   1
M  END
>  <Name>
38

$$$$
Figure1C_complete_curated.sdf
  ChemDraw07102017162D

 11 11  0  0  0  0  0  0  0  0999 V2000
   -0.6035    0.5166    0.0000 C   0  0  0  0  0  0  0  0  0  0  0  0
   -0.1903   -0.1978    0.0000 C   0  0  0  0  0  0  0  0  0  0  0  0
    0.6076    0.0119    0.0000 C   0  0  0  0  0  0  0  0  0  0  0  0
    1.4007   -0.1978    0.0000 C   0  0  0  0  0  0  0  0  0  0  0  0
    0.9882    0.5166    0.0000 O   0  0  0  0  0  0  0  0  0  0  0  0
    0.1896    0.3084    0.0000 C   0  0  0  0  0  0  0  0  0  0  0  0
   -0.2222    1.0228    0.0000 C   0  0  0  0  0  0  0  0  0  0  0  0
   -1.4007    0.3036    0.0000 N   0  0  0  0  0  0  0  0  0  0  0  0
   -0.9882   -0.0851    0.0000 O   0  0  0  0  0  0  0  0  0  0  0  0
    1.0194   -0.7025    0.0000 O   0  0  0  0  0  0  0  0  0  0  0  0
    1.4007   -1.0228    0.0000 O   0  0  0  0  0  0  0  0  0  0  0  0
  1  2  1  0      
  2  3  1  0      
  3  4  1  0      
  4  5  1  0      
  5  6  1  0      
  6  1  1  0      
  6  7  1  0      
  1  8  1  0      
  2  9  1  0      
  3 10  1  0      
  4 11  1  0      
M  APO  1  11   1
M  END
>  <Name>
39

$$$$
Figure1C_complete_curated.sdf
  ChemDraw07102017162D

 11 11  0  0  0  0  0  0  0  0999 V2000
   -0.6038   -0.0007    0.0000 C   0  0  0  0  0  0  0  0  0  0  0  0
   -0.1913   -0.7151    0.0000 C   0  0  0  0  0  0  0  0  0  0  0  0
    0.6065   -0.5054    0.0000 C   0  0  0  0  0  0  0  0  0  0  0  0
    1.4010   -0.7151    0.0000 C   0  0  0  0  0  0  0  0  0  0  0  0
    0.9878   -0.0007    0.0000 O   0  0  0  0  0  0  0  0  0  0  0  0
    0.1900   -0.2096    0.0000 C   0  0  0  0  0  0  0  0  0  0  0  0
    1.0197   -1.2199    0.0000 N   0  0  0  0  0  0  0  0  0  0  0  0
   -0.9071   -0.5557    0.0000 O   0  0  0  0  0  0  0  0  0  0  0  0
   -1.4010   -0.2137    0.0000 O   0  0  0  0  0  0  0  0  0  0  0  0
   -0.2232    0.5048    0.0000 C   0  0  0  0  0  0  0  0  0  0  0  0
    0.1900    1.2199    0.0000 O   0  0  0  0  0  0  0  0  0  0  0  0
  1  2  1  0      
  2  3  1  0      
  3  4  1  0      
  4  5  1  0      
  5  6  1  0      
  6  1  1  0      
  3  7  1  0      
  2  8  1  0      
  1  9  1  0      
  6 10  1  0      
 10 11  1  0      
M  APO  1   7   1
M  END
>  <Name>
40

$$$$
Figure1C_complete_curated.sdf
  ChemDraw07102017162D

 10 10  0  0  0  0  0  0  0  0999 V2000
   -0.6035    0.5170    0.0000 C   0  0  0  0  0  0  0  0  0  0  0  0
   -0.1917   -0.1974    0.0000 C   0  0  0  0  0  0  0  0  0  0  0  0
    0.6076    0.0115    0.0000 C   0  0  0  0  0  0  0  0  0  0  0  0
    1.4007   -0.1974    0.0000 C   0  0  0  0  0  0  0  0  0  0  0  0
    0.9875    0.5170    0.0000 O   0  0  0  0  0  0  0  0  0  0  0  0
    0.1896    0.3080    0.0000 C   0  0  0  0  0  0  0  0  0  0  0  0
   -0.3246    1.0224    0.0000 C   0  0  0  0  0  0  0  0  0  0  0  0
   -1.4007    0.3033    0.0000 N   0  0  0  0  0  0  0  0  0  0  0  0
    0.6157    0.9899    0.0000 N   0  0  0  0  0  0  0  0  0  0  0  0
    1.4007   -1.0224    0.0000 O   0  0  0  0  0  0  0  0  0  0  0  0
  1  2  1  0      
  2  3  1  0      
  3  4  1  0      
  4  5  1  0      
  5  6  1  0      
  6  1  1  0      
  6  7  1  0      
  1  8  1  0      
  3  9  1  0      
  4 10  1  0      
M  APO  1  10   1
M  END
>  <Name>
41

$$$$
Figure1C_complete_curated.sdf
  ChemDraw07102017162D

 12 12  0  0  0  0  0  0  0  0999 V2000
   -1.0021   -0.1876    0.0000 C   0  0  0  0  0  0  0  0  0  0  0  0
   -0.5896   -0.9020    0.0000 C   0  0  0  0  0  0  0  0  0  0  0  0
    0.2083   -0.6930    0.0000 C   0  0  0  0  0  0  0  0  0  0  0  0
    1.0021   -0.9020    0.0000 C   0  0  0  0  0  0  0  0  0  0  0  0
    0.5896   -0.1876    0.0000 O   0  0  0  0  0  0  0  0  0  0  0  0
   -0.2090   -0.3959    0.0000 C   0  0  0  0  0  0  0  0  0  0  0  0
   -0.6215    0.3185    0.0000 C   0  0  0  0  0  0  0  0  0  0  0  0
   -0.0380    0.9020    0.0000 O   0  0  0  0  0  0  0  0  0  0  0  0
   -1.7165   -0.4692    0.0000 O   0  0  0  0  0  0  0  0  0  0  0  0
   -1.3874   -0.8477    0.0000 N   0  0  0  0  0  0  0  0  0  0  0  0
    0.2083    0.2649    0.0000 O   0  0  0  0  0  0  0  0  0  0  0  0
    1.7165   -0.4888    0.0000 O   0  0  0  0  0  0  0  0  0  0  0  0
  1  2  1  0      
  2  3  1  0      
  3  4  1  0      
  4  5  1  0      
  5  6  1  0      
  6  1  1  0      
  6  7  1  0      
  7  8  1  0      
  1  9  1  0      
  2 10  1  0      
  3 11  1  0      
  4 12  1  0      
M  APO  1  12   1
M  END
>  <Name>
42

$$$$
Figure1C_complete_curated.sdf
  ChemDraw07102017162D

 11 11  0  0  0  0  0  0  0  0999 V2000
   -0.2320    0.4210    0.0000 C   0  0  0  0  0  0  0  0  0  0  0  0
   -0.6445   -0.2934    0.0000 C   0  0  0  0  0  0  0  0  0  0  0  0
    0.1486   -0.0675    0.0000 C   0  0  0  0  0  0  0  0  0  0  0  0
    0.9464   -0.2934    0.0000 C   0  0  0  0  0  0  0  0  0  0  0  0
    1.3596    0.4210    0.0000 C   0  0  0  0  0  0  0  0  0  0  0  0
    0.5658    0.1944    0.0000 O   0  0  0  0  0  0  0  0  0  0  0  0
   -1.3596    0.0166    0.0000 O   0  0  0  0  0  0  0  0  0  0  0  0
   -1.0848    0.2853    0.0000 C   0  0  0  0  0  0  0  0  0  0  0  0
    1.3596    1.1184    0.0000 O   0  0  0  0  0  0  0  0  0  0  0  0
    0.9464   -1.1184    0.0000 O   0  0  0  0  0  0  0  0  0  0  0  0
   -0.2605   -0.7310    0.0000 O   0  0  0  0  0  0  0  0  0  0  0  0
  1  2  1  0      
  2  3  1  0      
  3  4  1  0      
  4  5  1  0      
  5  6  1  0      
  6  1  1  0      
  2  7  1  0      
  1  8  1  0      
  5  9  1  0      
  4 10  1  0      
  3 11  1  0      
M  APO  1   9   1
M  END
>  <Name>
46

$$$$
Figure1C_complete_curated.sdf
  ChemDraw07102017162D

 10 10  0  0  0  0  0  0  0  0999 V2000
   -0.2320   -0.0553    0.0000 C   0  0  0  0  0  0  0  0  0  0  0  0
   -0.6445   -0.7697    0.0000 C   0  0  0  0  0  0  0  0  0  0  0  0
    0.1493   -0.5438    0.0000 C   0  0  0  0  0  0  0  0  0  0  0  0
    0.9471   -0.7697    0.0000 C   0  0  0  0  0  0  0  0  0  0  0  0
    1.3596   -0.0553    0.0000 C   0  0  0  0  0  0  0  0  0  0  0  0
    0.5658   -0.2819    0.0000 O   0  0  0  0  0  0  0  0  0  0  0  0
   -1.3596   -0.4597    0.0000 O   0  0  0  0  0  0  0  0  0  0  0  0
   -1.0570   -0.2181    0.0000 C   0  0  0  0  0  0  0  0  0  0  0  0
    1.3596    0.7697    0.0000 O   0  0  0  0  0  0  0  0  0  0  0  0
    0.1493    0.2812    0.0000 N   0  0  0  0  0  0  0  0  0  0  0  0
  1  2  1  0      
  2  3  1  0      
  3  4  1  0      
  4  5  1  0      
  5  6  1  0      
  6  1  1  0      
  2  7  1  0      
  1  8  1  0      
  5  9  1  0      
  3 10  1  0      
M  APO  1   9   1
M  END
>  <Name>
45

$$$$
Figure1C_complete_curated.sdf
  ChemDraw07102017162D

  9  9  0  0  0  0  0  0  0  0999 V2000
    1.2741    1.1666    0.0000 O   0  0  0  0  0  0  0  0  0  0  0  0
   -0.3148    0.3728    0.0000 C   0  0  0  0  0  0  0  0  0  0  0  0
   -0.7273   -0.3416    0.0000 C   0  0  0  0  0  0  0  0  0  0  0  0
    0.0658   -0.1150    0.0000 C   0  0  0  0  0  0  0  0  0  0  0  0
    0.8644   -0.3416    0.0000 C   0  0  0  0  0  0  0  0  0  0  0  0
    1.2769    0.3728    0.0000 C   0  0  0  0  0  0  0  0  0  0  0  0
    0.4837    0.1462    0.0000 O   0  0  0  0  0  0  0  0  0  0  0  0
   -0.7273   -1.1666    0.0000 O   0  0  0  0  0  0  0  0  0  0  0  0
   -1.2769    0.1143    0.0000 C   0  0  0  0  0  0  0  0  0  0  0  0
  2  3  1  0      
  3  4  1  0      
  4  5  1  0      
  5  6  1  0      
  6  7  1  0      
  7  2  1  0      
  3  8  1  0      
  2  9  1  0      
  1  6  1  0      
M  APO  1   1   1
M  END
>  <Name>
44

$$$$
Figure1C_complete_curated.sdf
  ChemDraw07102017162D

 10 10  0  0  0  0  0  0  0  0999 V2000
   -1.1015   -0.0553    0.0000 C   0  0  0  0  0  0  0  0  0  0  0  0
   -0.6896   -0.7697    0.0000 C   0  0  0  0  0  0  0  0  0  0  0  0
    0.1096   -0.5607    0.0000 C   0  0  0  0  0  0  0  0  0  0  0  0
    0.9027   -0.7697    0.0000 C   0  0  0  0  0  0  0  0  0  0  0  0
    0.4895   -0.0553    0.0000 O   0  0  0  0  0  0  0  0  0  0  0  0
   -0.3084   -0.2649    0.0000 C   0  0  0  0  0  0  0  0  0  0  0  0
   -0.8016    0.4895    0.0000 C   0  0  0  0  0  0  0  0  0  0  0  0
   -1.4862   -0.5567    0.0000 O   0  0  0  0  0  0  0  0  0  0  0  0
   -1.1015    0.7697    0.0000 O   0  0  0  0  0  0  0  0  0  0  0  0
    1.4862   -0.1862    0.0000 O   0  0  0  0  0  0  0  0  0  0  0  0
  1  2  1  0      
  2  3  1  0      
  3  4  1  0      
  4  5  1  0      
  5  6  1  0      
  6  1  1  0      
  6  7  1  0      
  2  8  1  0      
  1  9  1  0      
  4 10  1  0      
M  APO  1  10   1
M  END
>  <Name>
47

$$$$
Figure1C_complete_curated.sdf
  ChemDraw07102017162D

  9  9  0  0  0  0  0  0  0  0999 V2000
   -0.9088    0.0851    0.0000 C   0  0  0  0  0  0  0  0  0  0  0  0
   -0.4963   -0.6299    0.0000 C   0  0  0  0  0  0  0  0  0  0  0  0
    0.3023   -0.4210    0.0000 C   0  0  0  0  0  0  0  0  0  0  0  0
    1.0960   -0.6299    0.0000 C   0  0  0  0  0  0  0  0  0  0  0  0
    0.6829    0.0851    0.0000 O   0  0  0  0  0  0  0  0  0  0  0  0
   -0.1150   -0.1245    0.0000 C   0  0  0  0  0  0  0  0  0  0  0  0
   -0.6082    0.6299    0.0000 C   0  0  0  0  0  0  0  0  0  0  0  0
   -1.6788   -0.1564    0.0000 O   0  0  0  0  0  0  0  0  0  0  0  0
    1.6788   -0.0465    0.0000 O   0  0  0  0  0  0  0  0  0  0  0  0
  1  2  1  0      
  2  3  1  0      
  3  4  1  0      
  4  5  1  0      
  5  6  1  0      
  6  1  1  0      
  6  7  1  0      
  1  8  1  0      
  4  9  1  0      
M  APO  1   9   1
M  END
>  <Name>
48

$$$$
Figure1C_complete_curated.sdf
  ChemDraw07102017162D

 10 10  0  0  0  0  0  0  0  0999 V2000
    1.3651    0.3199    0.0000 C   0  0  0  0  0  0  0  0  0  0  0  0
   -0.2381    0.3097    0.0000 C   0  0  0  0  0  0  0  0  0  0  0  0
   -0.6506   -0.4054    0.0000 C   0  0  0  0  0  0  0  0  0  0  0  0
    0.0807   -0.6204    0.0000 C   0  0  0  0  0  0  0  0  0  0  0  0
    0.9410   -0.4054    0.0000 C   0  0  0  0  0  0  0  0  0  0  0  0
    0.5597    0.1333    0.0000 O   0  0  0  0  0  0  0  0  0  0  0  0
   -1.3651   -0.8179    0.0000 O   0  0  0  0  0  0  0  0  0  0  0  0
   -1.0353    0.0953    0.0000 C   0  0  0  0  0  0  0  0  0  0  0  0
    1.3651    1.1449    0.0000 O   0  0  0  0  0  0  0  0  0  0  0  0
    1.3067   -1.1449    0.0000 N   0  0  0  0  0  0  0  0  0  0  0  0
  2  3  1  0      
  3  4  1  0      
  4  5  2  0      
  6  2  1  0      
  1  5  1  0      
  1  6  1  0      
  3  7  2  0      
  2  8  1  0      
  1  9  1  0      
  5 10  1  0      
M  APO  1   9   1
M  END
>  <Name>
50

$$$$
Figure1C_complete_curated.sdf
  ChemDraw07102017162D

 10 10  0  0  0  0  0  0  0  0999 V2000
   -0.8952    0.0848    0.0000 C   0  0  0  0  0  0  0  0  0  0  0  0
   -0.4827   -0.6296    0.0000 C   0  0  0  0  0  0  0  0  0  0  0  0
    0.3158   -0.4206    0.0000 C   0  0  0  0  0  0  0  0  0  0  0  0
    1.1089   -0.6296    0.0000 C   0  0  0  0  0  0  0  0  0  0  0  0
    0.6964    0.0848    0.0000 O   0  0  0  0  0  0  0  0  0  0  0  0
   -0.1021   -0.1248    0.0000 C   0  0  0  0  0  0  0  0  0  0  0  0
   -0.5947    0.6296    0.0000 C   0  0  0  0  0  0  0  0  0  0  0  0
   -1.3152   -0.5957    0.0000 O   0  0  0  0  0  0  0  0  0  0  0  0
   -1.6924   -0.1296    0.0000 O   0  0  0  0  0  0  0  0  0  0  0  0
    1.6924   -0.0468    0.0000 O   0  0  0  0  0  0  0  0  0  0  0  0
  1  2  1  0      
  2  3  1  0      
  3  4  1  0      
  4  5  1  0      
  5  6  1  0      
  6  1  1  0      
  6  7  1  0      
  2  8  1  0      
  1  9  1  0      
  4 10  1  0      
M  APO  1  10   1
M  END
>  <Name>
53

$$$$
Figure1C_complete_curated.sdf
  ChemDraw07102017162D

 10 10  0  0  0  0  0  0  0  0999 V2000
   -0.8810   -1.1405    0.0000 O   0  0  0  0  0  0  0  0  0  0  0  0
    1.1625    1.1405    0.0000 O   0  0  0  0  0  0  0  0  0  0  0  0
   -0.4481    0.3474    0.0000 C   0  0  0  0  0  0  0  0  0  0  0  0
   -0.8606   -0.3670    0.0000 C   0  0  0  0  0  0  0  0  0  0  0  0
   -0.0668   -0.1404    0.0000 C   0  0  0  0  0  0  0  0  0  0  0  0
    0.7310   -0.3670    0.0000 C   0  0  0  0  0  0  0  0  0  0  0  0
    1.1442    0.3474    0.0000 C   0  0  0  0  0  0  0  0  0  0  0  0
    0.3504    0.1201    0.0000 O   0  0  0  0  0  0  0  0  0  0  0  0
   -1.1625    0.1242    0.0000 C   0  0  0  0  0  0  0  0  0  0  0  0
   -0.3497   -0.7599    0.0000 O   0  0  0  0  0  0  0  0  0  0  0  0
  3  4  1  0      
  4  5  1  0      
  5  6  1  0      
  6  7  1  0      
  7  8  1  0      
  8  3  1  0      
  7  2  1  0      
  3  9  1  0      
  1  4  1  0      
  5 10  1  0      
M  APO  1   2   1
M  END
>  <Name>
49

$$$$
Figure1C_complete_curated.sdf
  ChemDraw07102017162D

  9  9  0  0  0  0  0  0  0  0999 V2000
    1.3318    1.0279    0.0000 O   0  0  0  0  0  0  0  0  0  0  0  0
    1.3318    0.2029    0.0000 C   0  0  0  0  0  0  0  0  0  0  0  0
   -0.2707    0.1927    0.0000 C   0  0  0  0  0  0  0  0  0  0  0  0
   -0.6839   -0.5224    0.0000 C   0  0  0  0  0  0  0  0  0  0  0  0
    0.1106   -0.2958    0.0000 C   0  0  0  0  0  0  0  0  0  0  0  0
    0.9085   -0.5224    0.0000 C   0  0  0  0  0  0  0  0  0  0  0  0
    0.5272   -0.0346    0.0000 O   0  0  0  0  0  0  0  0  0  0  0  0
   -1.3318   -1.0279    0.0000 O   0  0  0  0  0  0  0  0  0  0  0  0
   -1.0679   -0.0210    0.0000 C   0  0  0  0  0  0  0  0  0  0  0  0
  1  2  1  0      
  3  4  1  0      
  4  5  1  0      
  5  6  1  0      
  7  3  1  0      
  2  6  1  0      
  2  7  1  0      
  4  8  2  0      
  3  9  1  0      
M  APO  1   1   1
M  END
>  <Name>
51

$$$$
Figure1C_complete_curated.sdf
  ChemDraw07102017162D

  9  9  0  0  0  0  0  0  0  0999 V2000
    1.3345    0.9604    0.0000 O   0  0  0  0  0  0  0  0  0  0  0  0
   -1.3474   -0.9604    0.0000 O   0  0  0  0  0  0  0  0  0  0  0  0
   -0.2442    0.2052    0.0000 C   0  0  0  0  0  0  0  0  0  0  0  0
   -0.6567   -0.5099    0.0000 C   0  0  0  0  0  0  0  0  0  0  0  0
    0.0685   -0.6299    0.0000 C   0  0  0  0  0  0  0  0  0  0  0  0
    0.9349   -0.5099    0.0000 C   0  0  0  0  0  0  0  0  0  0  0  0
    1.3474    0.2052    0.0000 C   0  0  0  0  0  0  0  0  0  0  0  0
    0.5536   -0.0220    0.0000 O   0  0  0  0  0  0  0  0  0  0  0  0
   -0.9593   -0.2079    0.0000 C   0  0  0  0  0  0  0  0  0  0  0  0
  3  4  1  0      
  4  5  1  0      
  5  6  2  0      
  6  7  1  0      
  7  8  1  0      
  8  3  1  0      
  3  9  1  0      
  2  4  2  0      
  1  7  1  0      
M  APO  1   1   1
M  END
>  <Name>
54

$$$$
Figure1C_complete_curated.sdf
  ChemDraw07102017162D

  9  9  0  0  0  0  0  0  0  0999 V2000
    0.8372   -0.8094    0.0000 C   0  0  0  0  0  0  0  0  0  0  0  0
   -1.4139   -0.1045    0.0000 C   0  0  0  0  0  0  0  0  0  0  0  0
   -1.0021   -0.8189    0.0000 C   0  0  0  0  0  0  0  0  0  0  0  0
    0.0339   -0.6093    0.0000 C   0  0  0  0  0  0  0  0  0  0  0  0
    0.4145   -0.1045    0.0000 O   0  0  0  0  0  0  0  0  0  0  0  0
   -0.3833   -0.3134    0.0000 C   0  0  0  0  0  0  0  0  0  0  0  0
   -0.9376    0.2985    0.0000 C   0  0  0  0  0  0  0  0  0  0  0  0
   -1.4207    0.8189    0.0000 O   0  0  0  0  0  0  0  0  0  0  0  0
    1.4207   -0.2259    0.0000 O   0  0  0  0  0  0  0  0  0  0  0  0
  2  3  1  0      
  3  4  1  0      
  5  6  1  0      
  6  2  1  0      
  6  7  1  0      
  1  4  1  0      
  1  5  1  0      
  2  8  1  0      
  1  9  1  0      
M  APO  1   9   1
M  END
>  <Name>
56

$$$$
Figure1C_complete_curated.sdf
  ChemDraw07102017162D

 10 10  0  0  0  0  0  0  0  0999 V2000
   -0.9129    0.4172    0.0000 C   0  0  0  0  0  0  0  0  0  0  0  0
   -0.4997   -0.2972    0.0000 C   0  0  0  0  0  0  0  0  0  0  0  0
    0.2982   -0.0882    0.0000 C   0  0  0  0  0  0  0  0  0  0  0  0
    1.0913   -0.2972    0.0000 C   0  0  0  0  0  0  0  0  0  0  0  0
    0.6788    0.4172    0.0000 O   0  0  0  0  0  0  0  0  0  0  0  0
   -0.1191    0.2076    0.0000 C   0  0  0  0  0  0  0  0  0  0  0  0
    1.6754    0.2856    0.0000 O   0  0  0  0  0  0  0  0  0  0  0  0
   -0.6116    0.9614    0.0000 C   0  0  0  0  0  0  0  0  0  0  0  0
   -0.9902   -0.9614    0.0000 O   0  0  0  0  0  0  0  0  0  0  0  0
   -1.6754   -0.1357    0.0000 O   0  0  0  0  0  0  0  0  0  0  0  0
  1  2  1  0      
  2  3  1  0      
  3  4  1  0      
  4  5  1  0      
  5  6  1  0      
  6  1  1  0      
  4  7  1  0      
  6  8  1  0      
  2  9  2  0      
  1 10  1  0      
M  APO  1   7   1
M  END
>  <Name>
55

$$$$
Figure1C_complete_curated.sdf
  ChemDraw07102017162D

 10 10  0  0  0  0  0  0  0  0999 V2000
   -1.0021    0.3579    0.0000 C   0  0  0  0  0  0  0  0  0  0  0  0
   -0.5896   -0.3572    0.0000 C   0  0  0  0  0  0  0  0  0  0  0  0
    0.2090   -0.1482    0.0000 C   0  0  0  0  0  0  0  0  0  0  0  0
    1.0021   -0.3572    0.0000 C   0  0  0  0  0  0  0  0  0  0  0  0
    0.5896    0.3579    0.0000 O   0  0  0  0  0  0  0  0  0  0  0  0
   -0.2083    0.1482    0.0000 C   0  0  0  0  0  0  0  0  0  0  0  0
   -0.6215    0.7541    0.0000 C   0  0  0  0  0  0  0  0  0  0  0  0
   -1.0021    1.1829    0.0000 O   0  0  0  0  0  0  0  0  0  0  0  0
   -0.5896   -1.1829    0.0000 O   0  0  0  0  0  0  0  0  0  0  0  0
    1.0021   -1.1829    0.0000 O   0  0  0  0  0  0  0  0  0  0  0  0
  1  2  1  0      
  2  3  1  0      
  3  4  1  0      
  4  5  1  0      
  5  6  1  0      
  6  1  1  0      
  6  7  1  0      
  1  8  1  0      
  2  9  1  0      
  4 10  1  0      
M  APO  1  10   1
M  END
>  <Name>
57

$$$$
Figure1C_complete_curated.sdf
  ChemDraw07102017162D

  9  9  0  0  0  0  0  0  0  0999 V2000
   -1.0021    0.3575    0.0000 C   0  0  0  0  0  0  0  0  0  0  0  0
   -0.5889   -0.3569    0.0000 C   0  0  0  0  0  0  0  0  0  0  0  0
    0.2090   -0.1479    0.0000 C   0  0  0  0  0  0  0  0  0  0  0  0
    1.0021   -0.3569    0.0000 C   0  0  0  0  0  0  0  0  0  0  0  0
    0.5903    0.3575    0.0000 O   0  0  0  0  0  0  0  0  0  0  0  0
   -0.2083    0.1479    0.0000 C   0  0  0  0  0  0  0  0  0  0  0  0
   -0.6208    0.8623    0.0000 C   0  0  0  0  0  0  0  0  0  0  0  0
   -1.0021    1.1825    0.0000 O   0  0  0  0  0  0  0  0  0  0  0  0
    1.0021   -1.1825    0.0000 O   0  0  0  0  0  0  0  0  0  0  0  0
  1  2  1  0      
  2  3  1  0      
  3  4  1  0      
  4  5  1  0      
  5  6  1  0      
  6  1  1  0      
  6  7  1  0      
  1  8  1  0      
  4  9  1  0      
M  APO  1   9   1
M  END
>  <Name>
58

$$$$
Figure1C_complete_curated.sdf
  ChemDraw07102017162D

  9  9  0  0  0  0  0  0  0  0999 V2000
   -0.4383    0.3575    0.0000 C   0  0  0  0  0  0  0  0  0  0  0  0
   -0.8508   -0.3575    0.0000 C   0  0  0  0  0  0  0  0  0  0  0  0
   -0.0577   -0.1309    0.0000 C   0  0  0  0  0  0  0  0  0  0  0  0
    0.7409   -0.3575    0.0000 C   0  0  0  0  0  0  0  0  0  0  0  0
    1.1534    0.3575    0.0000 C   0  0  0  0  0  0  0  0  0  0  0  0
    0.3603    0.1309    0.0000 O   0  0  0  0  0  0  0  0  0  0  0  0
   -1.1534   -0.0007    0.0000 C   0  0  0  0  0  0  0  0  0  0  0  0
    1.1534    1.1825    0.0000 O   0  0  0  0  0  0  0  0  0  0  0  0
   -0.8508   -1.1825    0.0000 N   0  0  0  0  0  0  0  0  0  0  0  0
  1  2  1  0      
  2  3  1  0      
  3  4  1  0      
  4  5  1  0      
  5  6  1  0      
  6  1  1  0      
  1  7  1  0      
  5  8  1  0      
  2  9  1  0      
M  APO  1   8   1
M  END
>  <Name>
60

$$$$
Figure1C_complete_curated.sdf
  ChemDraw07102017162D

 10 10  0  0  0  0  0  0  0  0999 V2000
   -0.9363    0.1048    0.0000 C   0  0  0  0  0  0  0  0  0  0  0  0
   -0.5238   -0.6103    0.0000 C   0  0  0  0  0  0  0  0  0  0  0  0
    0.2741   -0.4013    0.0000 C   0  0  0  0  0  0  0  0  0  0  0  0
    1.0686   -0.6103    0.0000 C   0  0  0  0  0  0  0  0  0  0  0  0
    0.6554    0.1048    0.0000 O   0  0  0  0  0  0  0  0  0  0  0  0
   -0.1425   -0.1041    0.0000 C   0  0  0  0  0  0  0  0  0  0  0  0
    1.6514   -0.0261    0.0000 O   0  0  0  0  0  0  0  0  0  0  0  0
   -0.5557    0.6103    0.0000 C   0  0  0  0  0  0  0  0  0  0  0  0
   -1.6514   -0.2059    0.0000 O   0  0  0  0  0  0  0  0  0  0  0  0
   -1.3488   -0.6103    0.0000 N   0  0  0  0  0  0  0  0  0  0  0  0
  1  2  1  0      
  2  3  1  0      
  3  4  1  0      
  4  5  1  0      
  5  6  1  0      
  6  1  1  0      
  4  7  1  0      
  6  8  1  0      
  1  9  1  0      
  2 10  1  0      
M  APO  1   7   1
M  END
>  <Name>
59

$$$$
Figure1C_complete_curated.sdf
  ChemDraw07102017162D

 11 11  0  0  0  0  0  0  0  0999 V2000
    1.4224    1.1805    0.0000 O   0  0  0  0  0  0  0  0  0  0  0  0
    1.4298    0.3657    0.0000 C   0  0  0  0  0  0  0  0  0  0  0  0
   -0.1923    0.3596    0.0000 C   0  0  0  0  0  0  0  0  0  0  0  0
   -0.6048   -0.3555    0.0000 C   0  0  0  0  0  0  0  0  0  0  0  0
    0.1889   -0.1289    0.0000 C   0  0  0  0  0  0  0  0  0  0  0  0
    0.9868   -0.3555    0.0000 C   0  0  0  0  0  0  0  0  0  0  0  0
    0.6055    0.1330    0.0000 O   0  0  0  0  0  0  0  0  0  0  0  0
   -0.8878    0.2476    0.0000 C   0  0  0  0  0  0  0  0  0  0  0  0
    0.1889    0.7307    0.0000 O   0  0  0  0  0  0  0  0  0  0  0  0
    0.9868   -1.1805    0.0000 O   0  0  0  0  0  0  0  0  0  0  0  0
   -1.4298   -0.2537    0.0000 O   0  0  0  0  0  0  0  0  0  0  0  0
  3  4  1  0      
  4  5  1  0      
  5  6  1  0      
  7  3  1  0      
  2  6  1  0      
  2  7  1  0      
  3  8  1  0      
  1  2  1  0      
  5  9  1  0      
  6 10  1  0      
  4 11  1  0      
M  APO  1   1   1
M  END
>  <Name>
62

$$$$
Figure1C_complete_curated.sdf
  ChemDraw07102017162D

 12 12  0  0  0  0  0  0  0  0999 V2000
   -0.6038    0.1187    0.0000 C   0  0  0  0  0  0  0  0  0  0  0  0
   -0.1906   -0.5957    0.0000 C   0  0  0  0  0  0  0  0  0  0  0  0
    0.6072   -0.3867    0.0000 C   0  0  0  0  0  0  0  0  0  0  0  0
    1.4003   -0.5957    0.0000 C   0  0  0  0  0  0  0  0  0  0  0  0
    0.9878    0.1187    0.0000 O   0  0  0  0  0  0  0  0  0  0  0  0
    0.1893   -0.0909    0.0000 C   0  0  0  0  0  0  0  0  0  0  0  0
    1.4003   -1.4214    0.0000 O   0  0  0  0  0  0  0  0  0  0  0  0
   -0.2225    0.6235    0.0000 C   0  0  0  0  0  0  0  0  0  0  0  0
   -0.0095    1.4214    0.0000 O   0  0  0  0  0  0  0  0  0  0  0  0
   -1.4003   -0.0957    0.0000 O   0  0  0  0  0  0  0  0  0  0  0  0
   -0.9885   -0.5489    0.0000 O   0  0  0  0  0  0  0  0  0  0  0  0
    1.0197   -1.1018    0.0000 S   0  0  0  0  0  0  0  0  0  0  0  0
  1  2  1  0      
  2  3  1  0      
  3  4  1  0      
  4  5  1  0      
  5  6  1  0      
  6  1  1  0      
  4  7  1  0      
  6  8  1  0      
  8  9  1  0      
  1 10  1  0      
  2 11  1  0      
  3 12  1  0      
M  APO  1   7   1
M  END
>  <Name>
61

$$$$
Figure1C_complete_curated.sdf
  ChemDraw07102017162D

  9  9  0  0  0  0  0  0  0  0999 V2000
    1.7406    0.0349    0.0000 O   0  0  0  0  0  0  0  0  0  0  0  0
   -0.9095    0.1041    0.0000 C   0  0  0  0  0  0  0  0  0  0  0  0
   -0.4970   -0.6103    0.0000 C   0  0  0  0  0  0  0  0  0  0  0  0
    0.3009   -0.4013    0.0000 C   0  0  0  0  0  0  0  0  0  0  0  0
    1.0947   -0.6103    0.0000 C   0  0  0  0  0  0  0  0  0  0  0  0
    0.6822    0.1041    0.0000 O   0  0  0  0  0  0  0  0  0  0  0  0
   -0.1164   -0.1048    0.0000 C   0  0  0  0  0  0  0  0  0  0  0  0
   -1.7406   -0.2792    0.0000 N   0  0  0  0  0  0  0  0  0  0  0  0
   -0.5289    0.6103    0.0000 C   0  0  0  0  0  0  0  0  0  0  0  0
  2  3  1  0      
  3  4  1  0      
  4  5  1  0      
  5  6  1  0      
  6  7  1  0      
  7  2  1  0      
  2  8  1  0      
  1  5  1  0      
  7  9  1  0      
M  APO  1   1   1
M  END
>  <Name>
63

$$$$
Figure1C_complete_curated.sdf
  ChemDraw07102017162D

 11 11  0  0  0  0  0  0  0  0999 V2000
   -0.8959    0.5166    0.0000 C   0  0  0  0  0  0  0  0  0  0  0  0
   -0.4827   -0.1978    0.0000 C   0  0  0  0  0  0  0  0  0  0  0  0
    0.3151    0.0112    0.0000 C   0  0  0  0  0  0  0  0  0  0  0  0
    1.1083   -0.1978    0.0000 C   0  0  0  0  0  0  0  0  0  0  0  0
    0.6964    0.5166    0.0000 O   0  0  0  0  0  0  0  0  0  0  0  0
   -0.1014    0.3084    0.0000 C   0  0  0  0  0  0  0  0  0  0  0  0
   -1.6924    0.3036    0.0000 O   0  0  0  0  0  0  0  0  0  0  0  0
    1.6924    0.3857    0.0000 O   0  0  0  0  0  0  0  0  0  0  0  0
   -0.4827   -1.0228    0.0000 O   0  0  0  0  0  0  0  0  0  0  0  0
   -1.3077    0.0465    0.0000 C   0  0  0  0  0  0  0  0  0  0  0  0
   -0.5146    1.0228    0.0000 C   0  0  0  0  0  0  0  0  0  0  0  0
  1  2  1  0      
  2  3  1  0      
  3  4  1  0      
  4  5  1  0      
  5  6  1  0      
  6  1  1  0      
  1  7  1  0      
  4  8  1  0      
  2  9  1  0      
  2 10  1  0      
  6 11  1  0      
M  APO  1   8   1
M  END
>  <Name>
64

$$$$
Figure1C_complete_curated.sdf
  ChemDraw07102017162D

 10 10  0  0  0  0  0  0  0  0999 V2000
   -0.6896    0.7697    0.0000 C   0  0  0  0  0  0  0  0  0  0  0  0
   -1.1015    0.0553    0.0000 C   0  0  0  0  0  0  0  0  0  0  0  0
   -0.3084    0.2826    0.0000 C   0  0  0  0  0  0  0  0  0  0  0  0
    0.4895    0.0553    0.0000 C   0  0  0  0  0  0  0  0  0  0  0  0
    0.9027    0.7697    0.0000 C   0  0  0  0  0  0  0  0  0  0  0  0
    0.1089    0.5438    0.0000 O   0  0  0  0  0  0  0  0  0  0  0  0
    1.4862    0.1869    0.0000 O   0  0  0  0  0  0  0  0  0  0  0  0
   -0.6673   -0.4318    0.0000 N   0  0  0  0  0  0  0  0  0  0  0  0
   -1.1015   -0.7697    0.0000 O   0  0  0  0  0  0  0  0  0  0  0  0
   -1.4862    0.5567    0.0000 C   0  0  0  0  0  0  0  0  0  0  0  0
  1  2  1  0      
  2  3  1  0      
  3  4  1  0      
  4  5  1  0      
  5  6  1  0      
  6  1  1  0      
  5  7  1  0      
  3  8  1  0      
  2  9  1  0      
  1 10  1  0      
M  APO  1   7   1
M  END
>  <Name>
67

$$$$
Figure1C_complete_curated.sdf
  ChemDraw07102017162D

 10 10  0  0  0  0  0  0  0  0999 V2000
   -0.4786    0.6008    0.0000 C   0  0  0  0  0  0  0  0  0  0  0  0
   -0.8912   -0.1136    0.0000 C   0  0  0  0  0  0  0  0  0  0  0  0
   -0.0974    0.1136    0.0000 C   0  0  0  0  0  0  0  0  0  0  0  0
    0.7005   -0.1136    0.0000 C   0  0  0  0  0  0  0  0  0  0  0  0
    1.1130    0.6008    0.0000 C   0  0  0  0  0  0  0  0  0  0  0  0
    0.3199    0.3748    0.0000 O   0  0  0  0  0  0  0  0  0  0  0  0
    1.6883   -0.0621    0.0000 O   0  0  0  0  0  0  0  0  0  0  0  0
   -0.5105   -0.6008    0.0000 N   0  0  0  0  0  0  0  0  0  0  0  0
   -1.6883    0.1008    0.0000 O   0  0  0  0  0  0  0  0  0  0  0  0
   -1.2752    0.3877    0.0000 C   0  0  0  0  0  0  0  0  0  0  0  0
  1  2  1  0      
  2  3  1  0      
  3  4  1  0      
  4  5  1  0      
  5  6  1  0      
  6  1  1  0      
  5  7  1  0      
  3  8  1  0      
  2  9  1  0      
  1 10  1  0      
M  APO  1   7   1
M  END
>  <Name>
66

$$$$
Figure1C_complete_curated.sdf
  ChemDraw07102017162D

 10 10  0  0  0  0  0  0  0  0999 V2000
    1.3376   -0.9719    0.0000 O   0  0  0  0  0  0  0  0  0  0  0  0
   -0.6408    0.5173    0.0000 C   0  0  0  0  0  0  0  0  0  0  0  0
   -0.2297   -0.1951    0.0000 C   0  0  0  0  0  0  0  0  0  0  0  0
    0.5655    0.0139    0.0000 C   0  0  0  0  0  0  0  0  0  0  0  0
    1.3552   -0.1951    0.0000 C   0  0  0  0  0  0  0  0  0  0  0  0
    0.9441    0.5173    0.0000 O   0  0  0  0  0  0  0  0  0  0  0  0
    0.1496    0.3084    0.0000 C   0  0  0  0  0  0  0  0  0  0  0  0
   -0.2609    1.0201    0.0000 C   0  0  0  0  0  0  0  0  0  0  0  0
   -0.2297   -1.0201    0.0000 N   0  0  0  0  0  0  0  0  0  0  0  0
   -1.3552    0.1048    0.0000 O   0  0  0  0  0  0  0  0  0  0  0  0
  2  3  1  0      
  3  4  1  0      
  4  5  1  0      
  5  6  1  0      
  6  7  1  0      
  7  2  1  0      
  7  8  1  0      
  3  9  1  0      
  2 10  1  0      
  1  5  1  0      
M  APO  1   1   1
M  END
>  <Name>
69

$$$$
Figure1C_complete_curated.sdf
  ChemDraw07102017162D

 10 10  0  0  0  0  0  0  0  0999 V2000
   -0.1900   -0.0556    0.0000 C   0  0  0  0  0  0  0  0  0  0  0  0
   -0.6011   -0.7673    0.0000 C   0  0  0  0  0  0  0  0  0  0  0  0
    0.1886   -0.5407    0.0000 C   0  0  0  0  0  0  0  0  0  0  0  0
    0.9844   -0.7673    0.0000 C   0  0  0  0  0  0  0  0  0  0  0  0
    1.3949   -0.0556    0.0000 C   0  0  0  0  0  0  0  0  0  0  0  0
    0.6045   -0.2809    0.0000 O   0  0  0  0  0  0  0  0  0  0  0  0
   -0.9838   -0.2680    0.0000 C   0  0  0  0  0  0  0  0  0  0  0  0
   -1.3949   -0.5536    0.0000 O   0  0  0  0  0  0  0  0  0  0  0  0
    0.1886    0.2843    0.0000 O   0  0  0  0  0  0  0  0  0  0  0  0
    1.3949    0.7673    0.0000 O   0  0  0  0  0  0  0  0  0  0  0  0
  1  2  1  0      
  2  3  1  0      
  3  4  1  0      
  4  5  1  0      
  5  6  1  0      
  6  1  1  0      
  1  7  1  0      
  2  8  1  0      
  3  9  1  0      
  5 10  1  0      
M  APO  1  10   1
M  END
>  <Name>
68

$$$$
Figure1C_complete_curated.sdf
  ChemDraw07102017162D

 10 10  0  0  0  0  0  0  0  0999 V2000
    1.1551    1.1666    0.0000 O   0  0  0  0  0  0  0  0  0  0  0  0
   -0.4407    0.3986    0.0000 C   0  0  0  0  0  0  0  0  0  0  0  0
   -0.8538   -0.3158    0.0000 C   0  0  0  0  0  0  0  0  0  0  0  0
   -0.0594   -0.0885    0.0000 C   0  0  0  0  0  0  0  0  0  0  0  0
    0.7385   -0.3158    0.0000 C   0  0  0  0  0  0  0  0  0  0  0  0
    1.1510    0.3986    0.0000 C   0  0  0  0  0  0  0  0  0  0  0  0
    0.3572    0.1720    0.0000 O   0  0  0  0  0  0  0  0  0  0  0  0
   -1.1551   -0.0139    0.0000 C   0  0  0  0  0  0  0  0  0  0  0  0
   -0.8538   -1.1666    0.0000 O   0  0  0  0  0  0  0  0  0  0  0  0
   -0.5384   -0.6727    0.0000 N   0  0  0  0  0  0  0  0  0  0  0  0
  2  3  1  0      
  3  4  1  0      
  4  5  1  0      
  5  6  1  0      
  6  7  1  0      
  7  2  1  0      
  2  8  1  0      
  1  6  1  0      
  3  9  1  0      
  4 10  1  0      
M  APO  1   1   1
M  END
>  <Name>
70

$$$$
Figure1C_complete_curated.sdf
  ChemDraw07102017162D

 10 10  0  0  0  0  0  0  0  0999 V2000
    1.3304   -1.1812    0.0000 O   0  0  0  0  0  0  0  0  0  0  0  0
    1.3304   -0.3562    0.0000 C   0  0  0  0  0  0  0  0  0  0  0  0
    0.8691    0.3555    0.0000 O   0  0  0  0  0  0  0  0  0  0  0  0
   -0.1289    0.1472    0.0000 C   0  0  0  0  0  0  0  0  0  0  0  0
   -0.9193    0.3555    0.0000 C   0  0  0  0  0  0  0  0  0  0  0  0
   -0.5082   -0.3562    0.0000 C   0  0  0  0  0  0  0  0  0  0  0  0
    0.2870   -0.1479    0.0000 C   0  0  0  0  0  0  0  0  0  0  0  0
   -0.9193    1.1812    0.0000 O   0  0  0  0  0  0  0  0  0  0  0  0
   -1.3304   -0.1404    0.0000 O   0  0  0  0  0  0  0  0  0  0  0  0
   -0.5394    0.8589    0.0000 C   0  0  0  0  0  0  0  0  0  0  0  0
  2  3  1  0      
  3  4  1  0      
  4  5  1  0      
  5  6  1  0      
  6  7  1  0      
  7  2  1  0      
  5  8  1  0      
  6  9  1  0      
  4 10  1  0      
  1  2  1  0      
M  APO  1   1   1
M  END
>  <Name>
71

$$$$
Figure1C_complete_curated.sdf
  ChemDraw07102017162D

 11 11  0  0  1  0  0  0  0  0999 V2000
   -0.0068    0.3558    0.0000 C   0  0  0  0  0  0  0  0  0  0  0  0
    0.8148    0.3558    0.0000 C   0  0  0  0  0  0  0  0  0  0  0  0
    1.2260   -0.3558    0.0000 O   0  0  0  0  0  0  0  0  0  0  0  0
    0.4322   -0.1435    0.0000 C   0  0  0  0  0  0  0  0  0  0  0  0
   -0.4179   -0.3558    0.0000 C   0  0  0  0  0  0  0  0  0  0  0  0
   -0.4179   -1.1775    0.0000 O   0  0  0  0  0  0  0  0  0  0  0  0
    0.8148    1.1775    0.0000 O   0  0  0  0  0  0  0  0  0  0  0  0
   -0.3168    1.0933    0.0000 O   0  0  0  0  0  0  0  0  0  0  0  0
   -0.5143    0.2982    0.0000 C   0  0  0  0  0  0  0  0  0  0  0  0
   -1.1710    0.7778    0.0000 C   0  0  0  0  0  0  0  0  0  0  0  0
   -1.2260   -0.1130    0.0000 O   0  0  0  0  0  0  0  0  0  0  0  0
  1  2  1  0      
  2  3  1  0      
  3  4  1  0      
  1  5  1  0      
  5  4  1  0      
  5  6  1  0      
  2  7  1  0      
  1  8  1  0      
  4  9  1  0      
  9 10  1  6      
  9 11  1  1      
M  APO  1   7   1
M  END
>  <Name>
75

$$$$
Figure1C_complete_curated.sdf
  ChemDraw07102017162D

 12 12  0  0  0  0  0  0  0  0999 V2000
   -1.1625    0.3562    0.0000 C   0  0  0  0  0  0  0  0  0  0  0  0
   -0.7521   -0.3555    0.0000 C   0  0  0  0  0  0  0  0  0  0  0  0
    0.0438   -0.1479    0.0000 C   0  0  0  0  0  0  0  0  0  0  0  0
    0.8335   -0.3555    0.0000 C   0  0  0  0  0  0  0  0  0  0  0  0
    0.4223    0.3562    0.0000 O   0  0  0  0  0  0  0  0  0  0  0  0
   -0.3721    0.1479    0.0000 C   0  0  0  0  0  0  0  0  0  0  0  0
   -1.1625    1.1778    0.0000 O   0  0  0  0  0  0  0  0  0  0  0  0
   -1.5452   -0.1289    0.0000 C   0  0  0  0  0  0  0  0  0  0  0  0
   -0.7521   -1.1778    0.0000 O   0  0  0  0  0  0  0  0  0  0  0  0
    0.3803   -0.7280    0.0000 O   0  0  0  0  0  0  0  0  0  0  0  0
    1.5452    0.0556    0.0000 O   0  0  0  0  0  0  0  0  0  0  0  0
   -0.7833    0.7239    0.0000 C   0  0  0  0  0  0  0  0  0  0  0  0
  1  2  1  0      
  2  3  1  0      
  3  4  1  0      
  4  5  1  0      
  5  6  1  0      
  6  1  1  0      
  1  7  1  0      
  2  8  1  0      
  2  9  1  0      
  3 10  1  0      
  4 11  1  0      
  6 12  1  0      
M  APO  1  11   1
M  END
>  <Name>
77

$$$$
Figure1C_complete_curated.sdf
  ChemDraw07102017162D

 11 11  0  0  0  0  0  0  0  0999 V2000
   -1.2039    0.1316    0.0000 C   0  0  0  0  0  0  0  0  0  0  0  0
   -0.7928   -0.5801    0.0000 C   0  0  0  0  0  0  0  0  0  0  0  0
    0.0017   -0.3718    0.0000 C   0  0  0  0  0  0  0  0  0  0  0  0
    0.7928   -0.5801    0.0000 C   0  0  0  0  0  0  0  0  0  0  0  0
    0.3816    0.1316    0.0000 O   0  0  0  0  0  0  0  0  0  0  0  0
   -0.4135   -0.0760    0.0000 C   0  0  0  0  0  0  0  0  0  0  0  0
   -1.2039    0.9532    0.0000 O   0  0  0  0  0  0  0  0  0  0  0  0
   -1.5045   -0.3053    0.0000 N   0  0  0  0  0  0  0  0  0  0  0  0
    0.3389   -0.9532    0.0000 O   0  0  0  0  0  0  0  0  0  0  0  0
    1.5045   -0.1696    0.0000 O   0  0  0  0  0  0  0  0  0  0  0  0
   -0.8247    0.6357    0.0000 C   0  0  0  0  0  0  0  0  0  0  0  0
  1  2  1  0      
  2  3  1  0      
  3  4  1  0      
  4  5  1  0      
  5  6  1  0      
  6  1  1  0      
  1  7  1  0      
  2  8  1  0      
  3  9  1  0      
  4 10  1  0      
  6 11  1  0      
M  APO  1  10   1
M  END
>  <Name>
78

$$$$
Figure1C_complete_curated.sdf
  ChemDraw07102017162D

 12 12  0  0  0  0  0  0  0  0999 V2000
   -0.0149    0.5614    0.0000 C   0  0  0  0  0  0  0  0  0  0  0  0
    0.8080    0.5614    0.0000 C   0  0  0  0  0  0  0  0  0  0  0  0
    1.2185   -0.1510    0.0000 O   0  0  0  0  0  0  0  0  0  0  0  0
    0.4247    0.0621    0.0000 C   0  0  0  0  0  0  0  0  0  0  0  0
   -0.4254   -0.1510    0.0000 C   0  0  0  0  0  0  0  0  0  0  0  0
   -0.4254   -0.9726    0.0000 C   0  0  0  0  0  0  0  0  0  0  0  0
    0.6371   -0.7317    0.0000 C   0  0  0  0  0  0  0  0  0  0  0  0
    0.8080    1.3830    0.0000 O   0  0  0  0  0  0  0  0  0  0  0  0
   -0.3236    1.2982    0.0000 O   0  0  0  0  0  0  0  0  0  0  0  0
   -1.2185    0.0621    0.0000 O   0  0  0  0  0  0  0  0  0  0  0  0
   -1.1371   -1.3830    0.0000 O   0  0  0  0  0  0  0  0  0  0  0  0
    0.2863   -1.3830    0.0000 C   0  0  0  0  0  0  0  0  0  0  0  0
  1  2  1  0      
  2  3  1  0      
  3  4  1  0      
  1  5  1  0      
  5  4  1  0      
  5  6  1  0      
  4  7  1  0      
  2  8  1  0      
  1  9  1  0      
  5 10  1  4      
  6 11  2  0      
  6 12  1  0      
M  APO  1   8   1
M  END
>  <Name>
80

$$$$
Figure1C_complete_curated.sdf
  ChemDraw07102017162D

 12 12  0  0  0  0  0  0  0  0999 V2000
   -0.9987    0.5149    0.0000 C   0  0  0  0  0  0  0  0  0  0  0  0
   -0.5869   -0.1968    0.0000 C   0  0  0  0  0  0  0  0  0  0  0  0
    0.2076    0.0115    0.0000 C   0  0  0  0  0  0  0  0  0  0  0  0
    0.9980   -0.1968    0.0000 C   0  0  0  0  0  0  0  0  0  0  0  0
    0.5869    0.5149    0.0000 O   0  0  0  0  0  0  0  0  0  0  0  0
   -0.2083    0.3067    0.0000 C   0  0  0  0  0  0  0  0  0  0  0  0
   -1.3494    0.1187    0.0000 C   0  0  0  0  0  0  0  0  0  0  0  0
   -0.5869   -1.0184    0.0000 O   0  0  0  0  0  0  0  0  0  0  0  0
    0.7890   -0.5699    0.0000 O   0  0  0  0  0  0  0  0  0  0  0  0
    1.7097    0.2137    0.0000 O   0  0  0  0  0  0  0  0  0  0  0  0
   -0.6188    1.0184    0.0000 C   0  0  0  0  0  0  0  0  0  0  0  0
   -1.7097    0.9261    0.0000 O   0  0  0  0  0  0  0  0  0  0  0  0
  1  2  1  0      
  2  3  1  0      
  3  4  1  0      
  4  5  1  0      
  5  6  1  0      
  6  1  1  0      
  2  7  1  0      
  2  8  1  0      
  3  9  1  0      
  4 10  1  0      
  6 11  1  0      
  1 12  2  0      
M  APO  1  10   1
M  END
>  <Name>
79

$$$$
Figure1C_complete_curated.sdf
  ChemDraw07102017162D

 12 12  0  0  1  0  0  0  0  0999 V2000
   -0.0071    0.3558    0.0000 C   0  0  0  0  0  0  0  0  0  0  0  0
    0.8152    0.3558    0.0000 C   0  0  0  0  0  0  0  0  0  0  0  0
    1.2256   -0.3558    0.0000 O   0  0  0  0  0  0  0  0  0  0  0  0
    0.4318   -0.1435    0.0000 C   0  0  0  0  0  0  0  0  0  0  0  0
   -0.4176   -0.3558    0.0000 C   0  0  0  0  0  0  0  0  0  0  0  0
   -0.4176   -1.1775    0.0000 O   0  0  0  0  0  0  0  0  0  0  0  0
    0.7785   -0.8925    0.0000 O   0  0  0  0  0  0  0  0  0  0  0  0
    0.8152    1.1775    0.0000 O   0  0  0  0  0  0  0  0  0  0  0  0
   -0.3165    1.0933    0.0000 O   0  0  0  0  0  0  0  0  0  0  0  0
   -0.5139    0.2982    0.0000 C   0  0  0  0  0  0  0  0  0  0  0  0
   -1.1707    0.7772    0.0000 C   0  0  0  0  0  0  0  0  0  0  0  0
   -1.2256   -0.1130    0.0000 O   0  0  0  0  0  0  0  0  0  0  0  0
  1  2  1  0      
  2  3  1  0      
  3  4  1  0      
  1  5  1  0      
  5  4  1  0      
  5  6  1  0      
  4  7  1  0      
  2  8  1  0      
  1  9  1  0      
  4 10  1  0      
 10 11  1  6      
 10 12  1  1      
M  APO  1   8   1
M  END
>  <Name>
76

$$$$
Figure1C_complete_curated.sdf
  ChemDraw07102017162D

 11 11  0  0  0  0  0  0  0  0999 V2000
   -0.2317    0.1890    0.0000 C   0  0  0  0  0  0  0  0  0  0  0  0
   -0.6449   -0.5255    0.0000 C   0  0  0  0  0  0  0  0  0  0  0  0
    0.1489   -0.2982    0.0000 C   0  0  0  0  0  0  0  0  0  0  0  0
    0.9475   -0.5255    0.0000 C   0  0  0  0  0  0  0  0  0  0  0  0
    1.3593    0.1890    0.0000 C   0  0  0  0  0  0  0  0  0  0  0  0
    0.5662   -0.0377    0.0000 O   0  0  0  0  0  0  0  0  0  0  0  0
    1.3593    1.0140    0.0000 O   0  0  0  0  0  0  0  0  0  0  0  0
    0.1489    0.5268    0.0000 N   0  0  0  0  0  0  0  0  0  0  0  0
   -0.2636   -1.0140    0.0000 C   0  0  0  0  0  0  0  0  0  0  0  0
   -1.3593   -0.1130    0.0000 O   0  0  0  0  0  0  0  0  0  0  0  0
   -1.0289    0.4027    0.0000 C   0  0  0  0  0  0  0  0  0  0  0  0
  1  2  1  0      
  2  3  1  0      
  3  4  1  0      
  4  5  1  0      
  5  6  1  0      
  6  1  1  0      
  5  7  1  0      
  3  8  1  0      
  3  9  1  0      
  2 10  1  0      
  1 11  1  0      
M  APO  1   7   1
M  END
>  <Name>
65

$$$$
Figure1C_complete_curated.sdf
  ChemDraw07102017162D

 13 13  0  0  1  0  0  0  0  0999 V2000
   -0.3826   -1.0642    0.0000 C   0  0  0  0  0  0  0  0  0  0  0  0
    0.4424   -1.0465    0.0000 C   0  0  0  0  0  0  0  0  0  0  0  0
    0.8392   -0.3233    0.0000 C   0  0  0  0  0  0  0  0  0  0  0  0
    0.4118    0.3823    0.0000 O   0  0  0  0  0  0  0  0  0  0  0  0
   -0.4132    0.3647    0.0000 C   0  0  0  0  0  0  0  0  0  0  0  0
   -0.8108   -0.3586    0.0000 C   0  0  0  0  0  0  0  0  0  0  0  0
   -1.6351   -0.3762    0.0000 O   0  0  0  0  0  0  0  0  0  0  0  0
   -0.7802   -1.7874    0.0000 O   0  0  0  0  0  0  0  0  0  0  0  0
    0.8691   -1.7521    0.0000 O   0  0  0  0  0  0  0  0  0  0  0  0
   -0.8392    1.0675    0.0000 C   0  0  0  0  0  0  0  0  0  0  0  0
   -1.6609    1.0499    0.0000 O   0  0  0  0  0  0  0  0  0  0  0  0
   -0.4437    1.7874    0.0000 O   0  0  0  0  0  0  0  0  0  0  0  0
    1.6609   -0.3056    0.0000 O   0  0  0  0  0  0  0  0  0  0  0  0
  1  2  1  0      
  2  3  1  0      
  3  4  1  0      
  4  5  1  0      
  5  6  1  0      
  6  1  1  0      
  6  7  1  1      
  1  8  1  1      
  2  9  1  1      
  5 10  1  1      
 10 11  1  0      
 10 12  2  0      
  3 13  1  6      
M  APO  1  13   1
M  END
>  <Name>
52

$$$$
Figure1C_complete_curated.sdf
  ChemDraw07102017162D

 13 13  0  0  1  0  0  0  0  0999 V2000
   -0.3826   -1.0645    0.0000 C   0  0  0  0  0  0  0  0  0  0  0  0
    0.4424   -1.0469    0.0000 C   0  0  0  0  0  0  0  0  0  0  0  0
    0.8392   -0.3236    0.0000 C   0  0  0  0  0  0  0  0  0  0  0  0
    0.4118    0.3820    0.0000 O   0  0  0  0  0  0  0  0  0  0  0  0
   -0.4132    0.3643    0.0000 C   0  0  0  0  0  0  0  0  0  0  0  0
   -0.8108   -0.3589    0.0000 C   0  0  0  0  0  0  0  0  0  0  0  0
   -1.6351   -0.3765    0.0000 O   0  0  0  0  0  0  0  0  0  0  0  0
   -0.7802   -1.7877    0.0000 O   0  0  0  0  0  0  0  0  0  0  0  0
    0.8698   -1.7524    0.0000 O   0  0  0  0  0  0  0  0  0  0  0  0
   -0.8392    1.0672    0.0000 C   0  0  0  0  0  0  0  0  0  0  0  0
   -1.6609    1.0496    0.0000 O   0  0  0  0  0  0  0  0  0  0  0  0
   -0.4430    1.7877    0.0000 O   0  0  0  0  0  0  0  0  0  0  0  0
    1.6609   -0.3067    0.0000 O   0  0  0  0  0  0  0  0  0  0  0  0
  1  2  1  0      
  2  3  1  0      
  3  4  1  0      
  4  5  1  0      
  5  6  1  0      
  6  1  1  0      
  6  7  1  6      
  1  8  1  1      
  2  9  1  6      
  5 10  1  1      
 10 11  1  0      
 10 12  2  0      
  3 13  1  1      
M  APO  1  13   1
M  END
>  <Name>
72

$$$$
Figure1C_complete_curated.sdf
  ChemDraw07102017162D

 11 11  0  0  0  0  0  0  0  0999 V2000
   -0.3969    0.3959    0.0000 C   0  0  0  0  0  0  0  0  0  0  0  0
   -0.8101   -0.3192    0.0000 C   0  0  0  0  0  0  0  0  0  0  0  0
   -0.0163   -0.0926    0.0000 C   0  0  0  0  0  0  0  0  0  0  0  0
    0.7823   -0.3192    0.0000 C   0  0  0  0  0  0  0  0  0  0  0  0
    1.1941    0.3959    0.0000 C   0  0  0  0  0  0  0  0  0  0  0  0
    0.4010    0.1693    0.0000 O   0  0  0  0  0  0  0  0  0  0  0  0
   -1.1941    0.1822    0.0000 C   0  0  0  0  0  0  0  0  0  0  0  0
   -0.4417   -0.6761    0.0000 N   0  0  0  0  0  0  0  0  0  0  0  0
    1.1941    1.1442    0.0000 O   0  0  0  0  0  0  0  0  0  0  0  0
    0.7823   -1.1442    0.0000 O   0  0  0  0  0  0  0  0  0  0  0  0
   -0.8101   -1.1442    0.0000 O   0  0  0  0  0  0  0  0  0  0  0  0
  1  2  1  0      
  2  3  1  0      
  3  4  1  0      
  4  5  1  0      
  5  6  1  0      
  6  1  1  0      
  1  7  1  0      
  3  8  1  0      
  5  9  1  0      
  4 10  1  0      
  2 11  1  0      
M  APO  1   9   1
M  END
>  <Name>
73

$$$$
Figure1C_complete_curated.sdf
  ChemDraw07102017162D

 11 11  0  0  0  0  0  0  0  0999 V2000
   -0.6642    0.3572    0.0000 C   0  0  0  0  0  0  0  0  0  0  0  0
   -1.0767   -0.3572    0.0000 C   0  0  0  0  0  0  0  0  0  0  0  0
   -0.2836   -0.1306    0.0000 C   0  0  0  0  0  0  0  0  0  0  0  0
    0.5149   -0.3572    0.0000 C   0  0  0  0  0  0  0  0  0  0  0  0
    0.9274    0.3572    0.0000 C   0  0  0  0  0  0  0  0  0  0  0  0
    0.1337    0.1306    0.0000 O   0  0  0  0  0  0  0  0  0  0  0  0
   -1.4614    0.1435    0.0000 C   0  0  0  0  0  0  0  0  0  0  0  0
   -1.0767   -1.1822    0.0000 O   0  0  0  0  0  0  0  0  0  0  0  0
    0.9274    1.1822    0.0000 O   0  0  0  0  0  0  0  0  0  0  0  0
   -0.7619   -0.7148    0.0000 N   0  0  0  0  0  0  0  0  0  0  0  0
    1.4614   -0.1041    0.0000 O   0  0  0  0  0  0  0  0  0  0  0  0
  1  2  1  0      
  2  3  1  0      
  3  4  1  0      
  4  5  1  0      
  5  6  1  0      
  6  1  1  0      
  1  7  1  0      
  2  8  1  0      
  5  9  1  0      
  3 10  1  0      
  4 11  1  0      
M  APO  1   9   1
M  END
>  <Name>
74

$$$$
Figure1C_complete_curated.sdf
  ChemDraw07102017162D

 11 11  0  0  1  0  0  0  0  0999 V2000
   -0.8376    0.1510    0.0000 C   0  0  0  0  0  0  0  0  0  0  0  0
   -1.2501   -0.5635    0.0000 C   0  0  0  0  0  0  0  0  0  0  0  0
   -0.4563   -0.3369    0.0000 C   0  0  0  0  0  0  0  0  0  0  0  0
    0.3416   -0.5635    0.0000 C   0  0  0  0  0  0  0  0  0  0  0  0
    0.7541    0.1510    0.0000 C   0  0  0  0  0  0  0  0  0  0  0  0
   -0.0390   -0.0756    0.0000 O   0  0  0  0  0  0  0  0  0  0  0  0
    1.5520   -0.0628    0.0000 O   0  0  0  0  0  0  0  0  0  0  0  0
    0.3416   -1.3891    0.0000 N   0  0  0  0  0  0  0  0  0  0  0  0
   -0.8376    0.9760    0.0000 C   0  0  0  0  0  0  0  0  0  0  0  0
   -1.5520    1.3891    0.0000 C   0  0  0  0  0  0  0  0  0  0  0  0
   -0.0750    1.2914    0.0000 N   0  0  0  0  0  0  0  0  0  0  0  0
  1  2  1  0      
  2  3  1  0      
  3  4  1  0      
  4  5  1  0      
  5  6  1  0      
  6  1  1  0      
  5  7  1  0      
  4  8  1  0      
  1  9  1  0      
  9 10  1  0      
  9 11  1  1      
M  APO  1   7   1
M  END
>  <Name>
3

$$$$
Figure1C_complete_curated.sdf
  ChemDraw07102017162D

 11 11  0  0  1  0  0  0  0  0999 V2000
   -0.8365    0.1510    0.0000 C   0  0  0  0  0  0  0  0  0  0  0  0
   -1.2490   -0.5635    0.0000 C   0  0  0  0  0  0  0  0  0  0  0  0
   -0.4559   -0.3369    0.0000 C   0  0  0  0  0  0  0  0  0  0  0  0
    0.3419   -0.5635    0.0000 C   0  0  0  0  0  0  0  0  0  0  0  0
    0.7551    0.1510    0.0000 C   0  0  0  0  0  0  0  0  0  0  0  0
   -0.0380   -0.0756    0.0000 O   0  0  0  0  0  0  0  0  0  0  0  0
    1.5516   -0.0628    0.0000 O   0  0  0  0  0  0  0  0  0  0  0  0
    0.3419   -1.3891    0.0000 N   0  0  0  0  0  0  0  0  0  0  0  0
   -0.8365    0.9760    0.0000 C   0  0  0  0  0  0  0  0  0  0  0  0
   -1.5516    1.3891    0.0000 C   0  0  0  0  0  0  0  0  0  0  0  0
   -0.0740    1.2914    0.0000 N   0  0  0  0  0  0  0  0  0  0  0  0
  1  2  1  0      
  2  3  1  0      
  3  4  1  0      
  4  5  1  0      
  5  6  1  0      
  6  1  1  0      
  5  7  1  0      
  4  8  1  0      
  1  9  1  0      
  9 10  1  0      
  9 11  1  6      
M  APO  1   7   1
M  END
>  <Name>
4

$$$$
Figure1C_complete_curated.sdf
  ChemDraw07102017162D

 10 10  0  0  0  0  0  0  0  0999 V2000
   -0.9468    0.6008    0.0000 C   0  0  0  0  0  0  0  0  0  0  0  0
   -1.3593   -0.1136    0.0000 C   0  0  0  0  0  0  0  0  0  0  0  0
   -0.5662    0.1130    0.0000 C   0  0  0  0  0  0  0  0  0  0  0  0
    0.2324   -0.1136    0.0000 C   0  0  0  0  0  0  0  0  0  0  0  0
    0.6449    0.6008    0.0000 C   0  0  0  0  0  0  0  0  0  0  0  0
   -0.1482    0.3748    0.0000 O   0  0  0  0  0  0  0  0  0  0  0  0
    1.3593    0.1889    0.0000 O   0  0  0  0  0  0  0  0  0  0  0  0
    0.2324   -0.9386    0.0000 O   0  0  0  0  0  0  0  0  0  0  0  0
   -0.5662    0.9386    0.0000 N   0  0  0  0  0  0  0  0  0  0  0  0
   -1.3593   -0.9386    0.0000 O   0  0  0  0  0  0  0  0  0  0  0  0
  1  2  1  0      
  2  3  1  0      
  3  4  1  0      
  4  5  1  0      
  5  6  1  0      
  6  1  1  0      
  5  7  1  0      
  4  8  1  0      
  3  9  1  0      
  2 10  1  0      
M  APO  1   7   1
M  END
>  <Name>
22

$$$$
Figure1C_complete_curated.sdf
  ChemDraw07102017162D

 10 10  0  0  0  0  0  0  0  0999 V2000
   -0.9471    0.6014    0.0000 C   0  0  0  0  0  0  0  0  0  0  0  0
   -1.3596   -0.1136    0.0000 C   0  0  0  0  0  0  0  0  0  0  0  0
   -0.5665    0.1130    0.0000 C   0  0  0  0  0  0  0  0  0  0  0  0
    0.2320   -0.1136    0.0000 C   0  0  0  0  0  0  0  0  0  0  0  0
    0.6445    0.6014    0.0000 C   0  0  0  0  0  0  0  0  0  0  0  0
   -0.1486    0.3748    0.0000 O   0  0  0  0  0  0  0  0  0  0  0  0
    1.3596    0.1883    0.0000 O   0  0  0  0  0  0  0  0  0  0  0  0
    0.2320   -0.9386    0.0000 N   0  0  0  0  0  0  0  0  0  0  0  0
   -0.5665    0.9386    0.0000 N   0  0  0  0  0  0  0  0  0  0  0  0
   -1.3596   -0.9386    0.0000 O   0  0  0  0  0  0  0  0  0  0  0  0
  1  2  1  0      
  2  3  1  0      
  3  4  1  0      
  4  5  1  0      
  5  6  1  0      
  6  1  1  0      
  5  7  1  0      
  4  8  1  0      
  3  9  1  0      
  2 10  1  0      
M  APO  1   7   1
M  END
>  <Name>
23

$$$$
Figure1C_complete_curated.sdf
  ChemDraw07102017162D

 12 12  0  0  0  0  0  0  0  0999 V2000
   -0.8372    0.1513    0.0000 C   0  0  0  0  0  0  0  0  0  0  0  0
   -1.2497   -0.5631    0.0000 C   0  0  0  0  0  0  0  0  0  0  0  0
   -0.4559   -0.3365    0.0000 C   0  0  0  0  0  0  0  0  0  0  0  0
    0.3419   -0.5631    0.0000 C   0  0  0  0  0  0  0  0  0  0  0  0
    0.7544    0.1513    0.0000 C   0  0  0  0  0  0  0  0  0  0  0  0
   -0.0387   -0.0760    0.0000 O   0  0  0  0  0  0  0  0  0  0  0  0
    1.5516   -0.0631    0.0000 O   0  0  0  0  0  0  0  0  0  0  0  0
    0.3419   -1.3888    0.0000 O   0  0  0  0  0  0  0  0  0  0  0  0
   -0.8372    0.9763    0.0000 C   0  0  0  0  0  0  0  0  0  0  0  0
   -1.5516    1.3888    0.0000 O   0  0  0  0  0  0  0  0  0  0  0  0
   -0.4559    0.4885    0.0000 O   0  0  0  0  0  0  0  0  0  0  0  0
   -1.2497   -1.3888    0.0000 N   0  0  0  0  0  0  0  0  0  0  0  0
  1  2  1  0      
  2  3  1  0      
  3  4  1  0      
  4  5  1  0      
  5  6  1  0      
  6  1  1  0      
  5  7  1  0      
  4  8  1  0      
  1  9  1  0      
  9 10  1  0      
  3 11  1  0      
  2 12  1  0      
M  APO  1   7   1
M  END
>  <Name>
36

$$$$
Figure1C_complete_curated.sdf
  ChemDraw07102017162D

 13 13  0  0  0  0  0  0  0  0999 V2000
   -0.8657    0.1510    0.0000 C   0  0  0  0  0  0  0  0  0  0  0  0
   -1.2782   -0.5635    0.0000 C   0  0  0  0  0  0  0  0  0  0  0  0
   -0.4851   -0.3375    0.0000 C   0  0  0  0  0  0  0  0  0  0  0  0
    0.3134   -0.5635    0.0000 C   0  0  0  0  0  0  0  0  0  0  0  0
    0.7259    0.1510    0.0000 C   0  0  0  0  0  0  0  0  0  0  0  0
   -0.0678   -0.0756    0.0000 O   0  0  0  0  0  0  0  0  0  0  0  0
    1.5808   -0.1720    0.0000 O   0  0  0  0  0  0  0  0  0  0  0  0
    1.2348   -0.4610    0.0000 O   0  0  0  0  0  0  0  0  0  0  0  0
   -0.4851    0.4881    0.0000 O   0  0  0  0  0  0  0  0  0  0  0  0
   -1.2782   -1.3885    0.0000 O   0  0  0  0  0  0  0  0  0  0  0  0
   -0.8657    0.9760    0.0000 C   0  0  0  0  0  0  0  0  0  0  0  0
   -1.5808    1.3885    0.0000 O   0  0  0  0  0  0  0  0  0  0  0  0
   -0.1513    1.3885    0.0000 O   0  0  0  0  0  0  0  0  0  0  0  0
  1  2  1  0      
  2  3  1  0      
  3  4  1  0      
  4  5  1  0      
  5  6  1  0      
  6  1  1  0      
  5  7  1  0      
  4  8  1  0      
  3  9  1  0      
  2 10  1  0      
  1 11  1  0      
 11 12  1  0      
 11 13  1  0      
M  APO  1   7   1
M  END
>  <Name>
43

$$$$
Figure1C_complete_curated.sdf
  ChemDraw07102017162D

 10 10  0  0  0  0  0  0  0  0999 V2000
   -1.3756    0.4678    0.0000 C   0  0  0  0  0  0  0  0  0  0  0  0
   -0.9631   -0.2466    0.0000 C   0  0  0  0  0  0  0  0  0  0  0  0
   -0.1652   -0.0377    0.0000 C   0  0  0  0  0  0  0  0  0  0  0  0
    0.6286   -0.2466    0.0000 C   0  0  0  0  0  0  0  0  0  0  0  0
    0.2154    0.4678    0.0000 O   0  0  0  0  0  0  0  0  0  0  0  0
   -0.5825    0.2588    0.0000 C   0  0  0  0  0  0  0  0  0  0  0  0
    1.3756    0.1028    0.0000 O   0  0  0  0  0  0  0  0  0  0  0  0
    0.0987   -0.8192    0.0000 O   0  0  0  0  0  0  0  0  0  0  0  0
   -1.2813   -1.0078    0.0000 O   0  0  0  0  0  0  0  0  0  0  0  0
   -1.0384    1.0078    0.0000 C   0  0  0  0  0  0  0  0  0  0  0  0
  1  2  1  0      
  2  3  1  0      
  3  4  1  0      
  4  5  1  0      
  5  6  1  0      
  6  1  1  0      
  4  7  1  0      
  3  8  2  0      
  2  9  2  0      
  6 10  1  0      
M  APO  1   7   1
M  END
>  <Name>
33

$$$$
Figure1C_complete_curated.sdf
  ChemDraw07102017162D

  9  9  0  0  0  0  0  0  0  0999 V2000
   -0.6388    0.5346    0.0000 C   0  0  0  0  0  0  0  0  0  0  0  0
   -0.2276   -0.1771    0.0000 C   0  0  0  0  0  0  0  0  0  0  0  0
    0.5668    0.0312    0.0000 C   0  0  0  0  0  0  0  0  0  0  0  0
    1.3572   -0.1771    0.0000 C   0  0  0  0  0  0  0  0  0  0  0  0
    0.9468    0.5346    0.0000 O   0  0  0  0  0  0  0  0  0  0  0  0
    0.1516    0.3270    0.0000 C   0  0  0  0  0  0  0  0  0  0  0  0
   -0.2649    1.0021    0.0000 C   0  0  0  0  0  0  0  0  0  0  0  0
   -1.3572    0.2252    0.0000 N   0  0  0  0  0  0  0  0  0  0  0  0
    1.3572   -1.0021    0.0000 O   0  0  0  0  0  0  0  0  0  0  0  0
  1  2  1  0      
  2  3  1  0      
  3  4  1  0      
  4  5  1  0      
  5  6  1  0      
  6  1  1  0      
  6  7  1  0      
  1  8  1  0      
  4  9  1  0      
M  APO  1   9   1
M  END
>  <Name>
81

$$$$
Figure1C_complete_curated.sdf
  ChemDraw07102017162D

 13 13  0  0  0  0  0  0  0  0999 V2000
   -0.7412    0.5794    0.0000 C   0  0  0  0  0  0  0  0  0  0  0  0
   -0.3294   -0.1323    0.0000 C   0  0  0  0  0  0  0  0  0  0  0  0
    0.4651    0.0760    0.0000 C   0  0  0  0  0  0  0  0  0  0  0  0
    1.2555   -0.1323    0.0000 C   0  0  0  0  0  0  0  0  0  0  0  0
    0.8443    0.5794    0.0000 O   0  0  0  0  0  0  0  0  0  0  0  0
    0.0492    0.3711    0.0000 C   0  0  0  0  0  0  0  0  0  0  0  0
    1.9719    0.3318    0.0000 O   0  0  0  0  0  0  0  0  0  0  0  0
   -0.3667    1.0638    0.0000 C   0  0  0  0  0  0  0  0  0  0  0  0
   -1.4557    0.9919    0.0000 O   0  0  0  0  0  0  0  0  0  0  0  0
   -1.1625   -0.1323    0.0000 N   0  0  0  0  0  0  0  0  0  0  0  0
   -0.8891   -1.0638    0.0000 O   0  5  0  0  0  0  0  0  0  0  0  0
   -1.9719   -0.2917    0.0000 C   0  0  0  0  0  0  0  0  0  0  0  0
   -1.5750   -0.8468    0.0000 C   0  0  0  0  0  0  0  0  0  0  0  0
  1  2  1  0      
  2  3  1  0      
  3  4  1  0      
  4  5  1  0      
  5  6  1  0      
  6  1  1  0      
  4  7  1  0      
  6  8  1  0      
  1  9  1  0      
  2 10  1  0      
 10 11  1  0      
 10 12  1  0      
 10 13  1  0      
M  CHG  1  11  -1
M  APO  1   7   1
M  END
>  <Name>
82

$$$$
Figure1C_complete_curated.sdf
  ChemDraw07102017162D

 10 10  0  0  1  0  0  0  0  0999 V2000
   -0.7151    1.0313    0.0000 C   0  0  0  0  0  0  0  0  0  0  0  0
   -0.7151    0.2062    0.0000 O   0  0  0  0  0  0  0  0  0  0  0  0
   -0.0007   -0.2063    0.0000 C   0  0  0  0  0  0  0  0  0  0  0  0
    0.7137    0.2062    0.0000 C   0  0  0  0  0  0  0  0  0  0  0  0
    0.7137    1.0313    0.0000 C   0  0  0  0  0  0  0  0  0  0  0  0
   -0.0007    1.4438    0.0000 O   0  0  0  0  0  0  0  0  0  0  0  0
   -1.4288    1.4438    0.0000 O   0  0  0  0  0  0  0  0  0  0  0  0
    1.4288   -0.2063    0.0000 O   0  0  0  0  0  0  0  0  0  0  0  0
   -0.0007   -1.0313    0.0000 C   0  0  0  0  0  0  0  0  0  0  0  0
   -0.7151   -1.4438    0.0000 O   0  0  0  0  0  0  0  0  0  0  0  0
  1  2  1  0      
  2  3  1  0      
  3  4  1  0      
  4  5  1  0      
  5  6  1  0      
  6  1  1  0      
  1  7  1  6      
  4  8  1  1      
  3  9  1  6      
  9 10  1  0      
M  APO  1   7   1
M  END
>  <Name>
83

$$$$
Figure1C_complete_curated.sdf
  ChemDraw07102017162D

  9  9  0  0  1  0  0  0  0  0999 V2000
    0.5624    0.4125    0.0000 C   0  0  0  0  0  0  0  0  0  0  0  0
   -0.1520    0.0007    0.0000 C   0  0  0  0  0  0  0  0  0  0  0  0
   -0.1520   -0.8250    0.0000 O   0  0  0  0  0  0  0  0  0  0  0  0
    0.5624   -1.2375    0.0000 C   0  0  0  0  0  0  0  0  0  0  0  0
    0.5624    1.2375    0.0000 O   0  0  0  0  0  0  0  0  0  0  0  0
    0.2246   -0.1730    0.0000 C   0  0  0  0  0  0  0  0  0  0  0  0
    0.2246   -0.7022    0.0000 C   0  0  0  0  0  0  0  0  0  0  0  0
   -0.8671    0.4125    0.0000 C   0  0  0  0  0  0  0  0  0  0  0  0
    0.8671   -0.4776    0.0000 O   0  0  0  0  0  0  0  0  0  0  0  0
  1  2  1  0      
  2  3  1  0      
  3  4  1  0      
  1  5  1  0      
  1  6  1  1      
  6  7  1  0      
  4  7  1  1      
  2  8  1  6      
  6  9  1  1      
M  APO  1   1   2
M  APO  1   4   1
M  END
>  <Name>
84

$$$$
Figure1C_complete_curated.sdf
  ChemDraw07102017162D

 10 10  0  0  1  0  0  0  0  0999 V2000
   -0.7114   -1.0414    0.0000 O   0  0  0  0  0  0  0  0  0  0  0  0
    0.0031   -0.6289    0.0000 C   0  0  0  0  0  0  0  0  0  0  0  0
   -0.7148    0.6289    0.0000 C   0  0  0  0  0  0  0  0  0  0  0  0
   -0.7148   -0.1961    0.0000 O   0  0  0  0  0  0  0  0  0  0  0  0
    0.7148   -0.1961    0.0000 C   0  0  0  0  0  0  0  0  0  0  0  0
    0.7148    0.6289    0.0000 C   0  0  0  0  0  0  0  0  0  0  0  0
    0.0003    1.0414    0.0000 C   0  0  0  0  0  0  0  0  0  0  0  0
    1.4292   -0.6086    0.0000 O   0  0  0  0  0  0  0  0  0  0  0  0
   -1.4292    1.0414    0.0000 C   0  0  0  0  0  0  0  0  0  0  0  0
    1.4292    1.0414    0.0000 O   0  0  0  0  0  0  0  0  0  0  0  0
  2  1  1  0      
  3  4  1  0      
  5  6  1  0      
  6  7  1  0      
  7  3  1  0      
  5  8  1  1      
  3  9  1  6      
  6 10  2  0      
  2  4  1  1      
  2  5  1  0      
M  APO  1   1   2
M  APO  1   2   1
M  END
>  <Name>
85

$$$$
Figure1C_complete_curated.sdf
  ChemDraw07102017162D

 10 10  0  0  1  0  0  0  0  0999 V2000
   -0.7120   -1.0414    0.0000 O   0  0  0  0  0  0  0  0  0  0  0  0
    0.0031   -0.6289    0.0000 C   0  0  0  0  0  0  0  0  0  0  0  0
   -0.7148    0.6289    0.0000 C   0  0  0  0  0  0  0  0  0  0  0  0
   -0.7148   -0.1961    0.0000 O   0  0  0  0  0  0  0  0  0  0  0  0
    0.7141   -0.1961    0.0000 C   0  0  0  0  0  0  0  0  0  0  0  0
    0.7141    0.6289    0.0000 C   0  0  0  0  0  0  0  0  0  0  0  0
   -0.0003    1.0414    0.0000 C   0  0  0  0  0  0  0  0  0  0  0  0
    1.4292   -0.6086    0.0000 O   0  0  0  0  0  0  0  0  0  0  0  0
   -1.4292    1.0414    0.0000 C   0  0  0  0  0  0  0  0  0  0  0  0
    1.4292    1.0414    0.0000 O   0  0  0  0  0  0  0  0  0  0  0  0
  2  1  1  0      
  3  4  1  0      
  5  6  1  0      
  6  7  1  0      
  7  3  1  0      
  5  8  1  1      
  3  9  1  6      
  6 10  1  6      
  2  4  1  1      
  2  5  1  0      
M  APO  1   1   2
M  APO  1   2   1
M  END
>  <Name>
86

$$$$
Figure1C_complete_curated.sdf
  ChemDraw07102017162D

 11 11  0  0  0  0  0  0  0  0999 V2000
    1.1761   -0.3711    0.0000 C   0  0  0  0  0  0  0  0  0  0  0  0
    0.7643    0.3433    0.0000 O   0  0  0  0  0  0  0  0  0  0  0  0
   -0.0343    0.1343    0.0000 C   0  0  0  0  0  0  0  0  0  0  0  0
   -0.8274    0.3433    0.0000 C   0  0  0  0  0  0  0  0  0  0  0  0
   -0.4149   -0.3711    0.0000 C   0  0  0  0  0  0  0  0  0  0  0  0
    0.3830   -0.1628    0.0000 C   0  0  0  0  0  0  0  0  0  0  0  0
   -0.4278    0.7171    0.0000 C   0  0  0  0  0  0  0  0  0  0  0  0
   -0.8274    1.1683    0.0000 O   0  0  0  0  0  0  0  0  0  0  0  0
   -1.2121   -0.1581    0.0000 O   0  0  0  0  0  0  0  0  0  0  0  0
    0.8111   -0.7463    0.0000 N   0  0  0  0  0  0  0  0  0  0  0  0
    1.2121   -1.1683    0.0000 O   0  0  0  0  0  0  0  0  0  0  0  0
  1  2  1  0      
  2  3  1  0      
  3  4  1  0      
  4  5  1  0      
  5  6  1  0      
  6  1  1  0      
  3  7  1  0      
  4  8  1  0      
  5  9  1  0      
  6 10  1  0      
  1 11  1  0      
M  APO  1  11   1
M  END
>  <Name>
88

$$$$
Figure1C_complete_curated.sdf
  ChemDraw07102017162D

 11 11  0  0  0  0  0  0  0  0999 V2000
   -0.8952    0.7697    0.0000 C   0  0  0  0  0  0  0  0  0  0  0  0
   -0.4827    0.0553    0.0000 C   0  0  0  0  0  0  0  0  0  0  0  0
    0.3151    0.2643    0.0000 C   0  0  0  0  0  0  0  0  0  0  0  0
    1.1083    0.0553    0.0000 C   0  0  0  0  0  0  0  0  0  0  0  0
    0.6964    0.7697    0.0000 O   0  0  0  0  0  0  0  0  0  0  0  0
   -0.1014    0.5614    0.0000 C   0  0  0  0  0  0  0  0  0  0  0  0
    1.6917    0.6388    0.0000 O   0  0  0  0  0  0  0  0  0  0  0  0
    0.7358   -0.3192    0.0000 O   0  0  0  0  0  0  0  0  0  0  0  0
   -0.4827   -0.7697    0.0000 O   0  0  0  0  0  0  0  0  0  0  0  0
   -1.2799    0.2419    0.0000 C   0  0  0  0  0  0  0  0  0  0  0  0
   -1.6917    0.5567    0.0000 N   0  0  0  0  0  0  0  0  0  0  0  0
  1  2  1  0      
  2  3  1  0      
  3  4  1  0      
  4  5  1  0      
  5  6  1  0      
  6  1  1  0      
  4  7  1  0      
  3  8  1  0      
  2  9  1  0      
  2 10  1  0      
  1 11  1  0      
M  APO  1   7   1
M  END
>  <Name>
89

$$$$
Figure1C_complete_curated.sdf
  ChemDraw07102017162D

 10 10  0  0  0  0  0  0  0  0999 V2000
   -0.3972    0.3572    0.0000 C   0  0  0  0  0  0  0  0  0  0  0  0
   -0.8104   -0.3572    0.0000 C   0  0  0  0  0  0  0  0  0  0  0  0
   -0.0166   -0.1306    0.0000 C   0  0  0  0  0  0  0  0  0  0  0  0
    0.7812   -0.3572    0.0000 C   0  0  0  0  0  0  0  0  0  0  0  0
    1.1944    0.3572    0.0000 C   0  0  0  0  0  0  0  0  0  0  0  0
    0.4006    0.1299    0.0000 O   0  0  0  0  0  0  0  0  0  0  0  0
    1.1944    1.1822    0.0000 O   0  0  0  0  0  0  0  0  0  0  0  0
   -0.4108   -0.7955    0.0000 O   0  0  0  0  0  0  0  0  0  0  0  0
   -0.8104   -1.1822    0.0000 N   0  0  0  0  0  0  0  0  0  0  0  0
   -1.1944    0.1428    0.0000 C   0  0  0  0  0  0  0  0  0  0  0  0
  1  2  1  0      
  2  3  1  0      
  3  4  1  0      
  4  5  1  0      
  5  6  1  0      
  6  1  1  0      
  5  7  1  0      
  3  8  1  0      
  2  9  1  0      
  1 10  1  0      
M  APO  1   7   1
M  END
>  <Name>
91

$$$$
Figure1C_complete_curated.sdf
  ChemDraw07102017162D

 11 11  0  0  0  0  0  0  0  0999 V2000
   -0.1906    0.1638    0.0000 C   0  0  0  0  0  0  0  0  0  0  0  0
   -0.6038   -0.5506    0.0000 C   0  0  0  0  0  0  0  0  0  0  0  0
    0.1893   -0.3240    0.0000 C   0  0  0  0  0  0  0  0  0  0  0  0
    0.9878   -0.5506    0.0000 C   0  0  0  0  0  0  0  0  0  0  0  0
    1.4003    0.1638    0.0000 C   0  0  0  0  0  0  0  0  0  0  0  0
    0.6072   -0.0634    0.0000 O   0  0  0  0  0  0  0  0  0  0  0  0
    1.4003    0.9888    0.0000 O   0  0  0  0  0  0  0  0  0  0  0  0
   -0.9878    0.0044    0.0000 C   0  0  0  0  0  0  0  0  0  0  0  0
   -1.4003   -0.3375    0.0000 O   0  0  0  0  0  0  0  0  0  0  0  0
    0.1893    0.7439    0.0000 O   0  0  0  0  0  0  0  0  0  0  0  0
   -0.2035   -0.9888    0.0000 C   0  0  0  0  0  0  0  0  0  0  0  0
  1  2  1  0      
  2  3  1  0      
  3  4  1  0      
  4  5  1  0      
  5  6  1  0      
  6  1  1  0      
  5  7  1  0      
  1  8  1  0      
  2  9  1  0      
  3 10  1  0      
  3 11  1  0      
M  APO  1   7   1
M  END
>  <Name>
90

$$$$
Figure1C_complete_curated.sdf
  ChemDraw07102017162D

 12 12  0  0  0  0  0  0  0  0999 V2000
   -0.9363    0.3240    0.0000 C   0  0  0  0  0  0  0  0  0  0  0  0
   -0.5231   -0.3905    0.0000 C   0  0  0  0  0  0  0  0  0  0  0  0
    0.2748   -0.1815    0.0000 C   0  0  0  0  0  0  0  0  0  0  0  0
    1.0679   -0.3905    0.0000 C   0  0  0  0  0  0  0  0  0  0  0  0
    0.6554    0.3240    0.0000 O   0  0  0  0  0  0  0  0  0  0  0  0
   -0.1432    0.1143    0.0000 C   0  0  0  0  0  0  0  0  0  0  0  0
    1.6507    0.1930    0.0000 O   0  0  0  0  0  0  0  0  0  0  0  0
    0.6676   -0.7921    0.0000 O   0  0  0  0  0  0  0  0  0  0  0  0
   -0.8406   -1.1490    0.0000 O   0  0  0  0  0  0  0  0  0  0  0  0
   -0.9770    1.1490    0.0000 O   0  0  0  0  0  0  0  0  0  0  0  0
   -1.6507   -0.0885    0.0000 C   0  0  0  0  0  0  0  0  0  0  0  0
   -0.5645    0.6978    0.0000 C   0  0  0  0  0  0  0  0  0  0  0  0
  1  2  1  0      
  2  3  1  0      
  3  4  1  0      
  4  5  1  0      
  5  6  1  0      
  6  1  1  0      
  4  7  1  0      
  3  8  1  0      
  2  9  2  0      
  1 10  1  0      
  1 11  1  0      
  6 12  1  0      
M  APO  1   7   1
M  END
>  <Name>
92

$$$$
Figure1C_complete_curated.sdf
  ChemDraw07102017162D

 10 10  0  0  0  0  0  0  0  0999 V2000
   -0.9559    0.5828    0.0000 C   0  0  0  0  0  0  0  0  0  0  0  0
   -0.5434   -0.1316    0.0000 C   0  0  0  0  0  0  0  0  0  0  0  0
    0.2551    0.0773    0.0000 C   0  0  0  0  0  0  0  0  0  0  0  0
    1.0482   -0.1316    0.0000 C   0  0  0  0  0  0  0  0  0  0  0  0
    0.6357    0.5828    0.0000 O   0  0  0  0  0  0  0  0  0  0  0  0
   -0.1628    0.3731    0.0000 C   0  0  0  0  0  0  0  0  0  0  0  0
    1.6310    0.4512    0.0000 O   0  0  0  0  0  0  0  0  0  0  0  0
   -0.5835    0.9566    0.0000 C   0  0  0  0  0  0  0  0  0  0  0  0
   -0.5434   -0.9566    0.0000 O   0  0  0  0  0  0  0  0  0  0  0  0
   -1.6310    0.3684    0.0000 S   0  0  0  0  0  0  0  0  0  0  0  0
  1  2  1  0      
  2  3  1  0      
  3  4  1  0      
  4  5  1  0      
  5  6  1  0      
  6  1  1  0      
  4  7  1  0      
  6  8  1  0      
  2  9  1  0      
  1 10  1  0      
M  APO  1   7   1
M  END
>  <Name>
94

$$$$
Figure1C_complete_curated.sdf
  ChemDraw07102017162D

 11 11  0  0  0  0  0  0  0  0999 V2000
   -1.1815    0.1978    0.0000 C   0  0  0  0  0  0  0  0  0  0  0  0
   -0.7697   -0.5173    0.0000 C   0  0  0  0  0  0  0  0  0  0  0  0
    0.0288   -0.3084    0.0000 C   0  0  0  0  0  0  0  0  0  0  0  0
    0.8219   -0.5173    0.0000 C   0  0  0  0  0  0  0  0  0  0  0  0
    0.4094    0.1978    0.0000 O   0  0  0  0  0  0  0  0  0  0  0  0
   -0.3884   -0.0119    0.0000 C   0  0  0  0  0  0  0  0  0  0  0  0
    1.4054    0.0655    0.0000 O   0  0  0  0  0  0  0  0  0  0  0  0
   -0.7819    0.5716    0.0000 C   0  0  0  0  0  0  0  0  0  0  0  0
   -1.4054   -0.3952    0.0000 O   0  0  0  0  0  0  0  0  0  0  0  0
   -1.1815    1.0228    0.0000 S   0  0  0  0  0  0  0  0  0  0  0  0
    0.4413   -1.0228    0.0000 O   0  0  0  0  0  0  0  0  0  0  0  0
  1  2  1  0      
  2  3  1  0      
  3  4  1  0      
  4  5  1  0      
  5  6  1  0      
  6  1  1  0      
  4  7  1  0      
  6  8  1  0      
  2  9  1  0      
  1 10  1  0      
  3 11  1  0      
M  APO  1   7   1
M  END
>  <Name>
96

$$$$
Figure1C_complete_curated.sdf
  ChemDraw07102017162D

  9  9  0  0  0  0  0  0  0  0999 V2000
    1.4017    0.9783    0.0000 O   0  0  0  0  0  0  0  0  0  0  0  0
   -0.1927    0.2409    0.0000 C   0  0  0  0  0  0  0  0  0  0  0  0
   -0.6045   -0.4729    0.0000 C   0  0  0  0  0  0  0  0  0  0  0  0
    0.1886   -0.2463    0.0000 C   0  0  0  0  0  0  0  0  0  0  0  0
    0.9872   -0.4729    0.0000 C   0  0  0  0  0  0  0  0  0  0  0  0
    1.3990    0.2409    0.0000 C   0  0  0  0  0  0  0  0  0  0  0  0
    0.6059    0.0149    0.0000 O   0  0  0  0  0  0  0  0  0  0  0  0
   -0.1920   -0.9783    0.0000 O   0  0  0  0  0  0  0  0  0  0  0  0
   -1.4017   -0.2592    0.0000 N   0  0  0  0  0  0  0  0  0  0  0  0
  2  3  1  0      
  3  4  1  0      
  4  5  1  0      
  5  6  1  0      
  6  7  1  0      
  7  2  1  0      
  6  1  1  0      
  4  8  1  0      
  3  9  1  0      
M  APO  1   1   1
M  END
>  <Name>
95

$$$$
Figure1C_complete_curated.sdf
  ChemDraw07102017162D

  9  9  0  0  0  0  0  0  0  0999 V2000
   -0.9977    0.0655    0.0000 C   0  0  0  0  0  0  0  0  0  0  0  0
   -0.5865   -0.6462    0.0000 C   0  0  0  0  0  0  0  0  0  0  0  0
    0.2086   -0.4379    0.0000 C   0  0  0  0  0  0  0  0  0  0  0  0
    0.9983   -0.6462    0.0000 C   0  0  0  0  0  0  0  0  0  0  0  0
    0.5872    0.0655    0.0000 O   0  0  0  0  0  0  0  0  0  0  0  0
   -0.2079   -0.1435    0.0000 C   0  0  0  0  0  0  0  0  0  0  0  0
    1.5791   -0.0648    0.0000 O   0  0  0  0  0  0  0  0  0  0  0  0
   -0.6998    0.5682    0.0000 C   0  0  0  0  0  0  0  0  0  0  0  0
   -1.5791    0.6462    0.0000 O   0  0  0  0  0  0  0  0  0  0  0  0
  1  2  1  0      
  2  3  1  0      
  3  4  1  0      
  4  5  1  0      
  5  6  1  0      
  6  1  1  0      
  4  7  1  0      
  6  8  1  0      
  1  9  2  0      
M  APO  1   7   1
M  END
>  <Name>
98

$$$$
Figure1C_complete_curated.sdf
  ChemDraw07102017162D

  9  9  0  0  0  0  0  0  0  0999 V2000
    1.3776    0.7938    0.0000 O   0  0  0  0  0  0  0  0  0  0  0  0
   -0.1903   -0.0821    0.0000 C   0  0  0  0  0  0  0  0  0  0  0  0
   -0.6014   -0.7938    0.0000 C   0  0  0  0  0  0  0  0  0  0  0  0
    0.1889   -0.5679    0.0000 C   0  0  0  0  0  0  0  0  0  0  0  0
    0.9834   -0.7938    0.0000 C   0  0  0  0  0  0  0  0  0  0  0  0
    1.3952   -0.0821    0.0000 C   0  0  0  0  0  0  0  0  0  0  0  0
    0.6048   -0.3080    0.0000 O   0  0  0  0  0  0  0  0  0  0  0  0
   -0.9841   -0.2951    0.0000 C   0  0  0  0  0  0  0  0  0  0  0  0
   -1.3952   -0.5808    0.0000 O   0  0  0  0  0  0  0  0  0  0  0  0
  2  3  1  0      
  3  4  1  0      
  4  5  1  0      
  5  6  1  0      
  6  7  1  0      
  7  2  1  0      
  2  8  1  0      
  3  9  1  0      
  1  6  1  0      
M  APO  1   1   1
M  END
>  <Name>
97

$$$$
Figure1C_complete_curated.sdf
  ChemDraw07102017162D

  9  9  0  0  0  0  0  0  0  0999 V2000
   -0.3955    0.1364    0.0000 C   0  0  0  0  0  0  0  0  0  0  0  0
   -0.8060   -0.5753    0.0000 C   0  0  0  0  0  0  0  0  0  0  0  0
   -0.0163   -0.3494    0.0000 C   0  0  0  0  0  0  0  0  0  0  0  0
    0.7789   -0.5753    0.0000 C   0  0  0  0  0  0  0  0  0  0  0  0
    1.1893    0.1364    0.0000 C   0  0  0  0  0  0  0  0  0  0  0  0
    0.3989   -0.0896    0.0000 O   0  0  0  0  0  0  0  0  0  0  0  0
   -1.1893   -0.0767    0.0000 C   0  0  0  0  0  0  0  0  0  0  0  0
    1.1893    0.9580    0.0000 O   0  0  0  0  0  0  0  0  0  0  0  0
   -0.3799   -0.9580    0.0000 N   0  0  0  0  0  0  0  0  0  0  0  0
  1  2  1  0      
  2  3  1  0      
  3  4  1  0      
  4  5  1  0      
  5  6  1  0      
  6  1  1  0      
  1  7  1  0      
  5  8  1  0      
  3  9  1  0      
M  APO  1   8   1
M  END
>  <Name>
99

$$$$
Figure1C_complete_curated.sdf
  ChemDraw07102017162D

 12 12  0  0  0  0  0  0  0  0999 V2000
    1.5347   -0.1889    0.0000 O   0  0  0  0  0  0  0  0  0  0  0  0
   -1.1486   -1.2629    0.0000 O   0  0  0  0  0  0  0  0  0  0  0  0
   -0.7409    0.2154    0.0000 C   0  0  0  0  0  0  0  0  0  0  0  0
   -1.1513   -0.4963    0.0000 C   0  0  0  0  0  0  0  0  0  0  0  0
   -0.3616   -0.2704    0.0000 C   0  0  0  0  0  0  0  0  0  0  0  0
    0.4335   -0.4963    0.0000 C   0  0  0  0  0  0  0  0  0  0  0  0
    0.8440    0.2154    0.0000 C   0  0  0  0  0  0  0  0  0  0  0  0
    0.0536   -0.0105    0.0000 O   0  0  0  0  0  0  0  0  0  0  0  0
   -1.5347    0.0024    0.0000 C   0  0  0  0  0  0  0  0  0  0  0  0
   -0.7293   -0.8518    0.0000 C   0  0  0  0  0  0  0  0  0  0  0  0
   -0.3616    0.5512    0.0000 N   0  0  0  0  0  0  0  0  0  0  0  0
    0.0488    1.2629    0.0000 O   0  0  0  0  0  0  0  0  0  0  0  0
  3  4  1  0      
  4  5  1  0      
  5  6  1  0      
  6  7  1  0      
  7  8  1  0      
  8  3  1  0      
  3  9  1  0      
  5 10  1  0      
  5 11  1  0      
  1  7  1  0      
  2  4  1  0      
 11 12  2  0      
M  APO  1   1   1
M  END
>  <Name>
101

$$$$
Figure1C_complete_curated.sdf
  ChemDraw07102017162D

 13 13  0  0  0  0  0  0  0  0999 V2000
    1.5347   -0.0380    0.0000 O   0  0  0  0  0  0  0  0  0  0  0  0
   -1.1486   -1.1113    0.0000 O   0  0  0  0  0  0  0  0  0  0  0  0
   -0.7402    0.3670    0.0000 C   0  0  0  0  0  0  0  0  0  0  0  0
   -1.1513   -0.3447    0.0000 C   0  0  0  0  0  0  0  0  0  0  0  0
   -0.3616   -0.1194    0.0000 C   0  0  0  0  0  0  0  0  0  0  0  0
    0.4335   -0.3447    0.0000 C   0  0  0  0  0  0  0  0  0  0  0  0
    0.8447    0.3670    0.0000 C   0  0  0  0  0  0  0  0  0  0  0  0
    0.0543    0.1404    0.0000 O   0  0  0  0  0  0  0  0  0  0  0  0
   -1.5347    0.1540    0.0000 C   0  0  0  0  0  0  0  0  0  0  0  0
   -0.6744   -0.7002    0.0000 C   0  0  0  0  0  0  0  0  0  0  0  0
   -0.3616    0.7029    0.0000 N   0  3  0  0  0  0  0  0  0  0  0  0
    0.3474    1.1113    0.0000 O   0  0  0  0  0  0  0  0  0  0  0  0
   -1.0699    1.1113    0.0000 O   0  5  0  0  0  0  0  0  0  0  0  0
 11 12  2  0      
 11 13  1  0      
  5 11  1  0      
  3  4  1  0      
  4  5  1  0      
  5  6  1  0      
  6  7  1  0      
  7  8  1  0      
  8  3  1  0      
  3  9  1  0      
  5 10  1  0      
  1  7  1  0      
  2  4  1  0      
M  CHG  2  11   1  13  -1
M  APO  1   1   1
M  STY  1   1 SUP
M  SLB  1   1   1
M  SAL   1  3  11  12  13
M  SBL   1  1   3
M  SMT   1 NO2
M  SBV   1   3    0.0000   -0.8223
M  END
>  <Name>
102

$$$$
Figure1C_complete_curated.sdf
  ChemDraw07102017162D

 13 13  0  0  0  0  0  0  0  0999 V2000
    1.1931    1.1920    0.0000 O   0  0  0  0  0  0  0  0  0  0  0  0
   -0.3999    0.3413    0.0000 C   0  0  0  0  0  0  0  0  0  0  0  0
   -0.8111   -0.3704    0.0000 C   0  0  0  0  0  0  0  0  0  0  0  0
   -0.0207   -0.1438    0.0000 C   0  0  0  0  0  0  0  0  0  0  0  0
    0.7738   -0.3704    0.0000 C   0  0  0  0  0  0  0  0  0  0  0  0
    1.1856    0.3413    0.0000 C   0  0  0  0  0  0  0  0  0  0  0  0
    0.3952    0.1160    0.0000 O   0  0  0  0  0  0  0  0  0  0  0  0
   -1.1931    0.1289    0.0000 C   0  0  0  0  0  0  0  0  0  0  0  0
   -0.8111   -1.1920    0.0000 O   0  0  0  0  0  0  0  0  0  0  0  0
   -0.3606   -0.7524    0.0000 C   0  0  0  0  0  0  0  0  0  0  0  0
   -0.0207    0.6778    0.0000 N   0  3  0  0  0  0  0  0  0  0  0  0
    0.6883    1.0862    0.0000 O   0  0  0  0  0  0  0  0  0  0  0  0
   -0.7290    1.0862    0.0000 O   0  5  0  0  0  0  0  0  0  0  0  0
 11 12  2  0      
 11 13  1  0      
  4 11  1  0      
  2  3  1  0      
  3  4  1  0      
  4  5  1  0      
  5  6  1  0      
  6  7  1  0      
  7  2  1  0      
  2  8  1  0      
  3  9  1  0      
  4 10  1  0      
  1  6  1  0      
M  CHG  2  11   1  13  -1
M  APO  1   1   1
M  STY  1   1 SUP
M  SLB  1   1   1
M  SAL   1  3  11  12  13
M  SBL   1  1   3
M  SMT   1 NO2
M  SBV   1   3    0.0000   -0.8216
M  END
>  <Name>
105

$$$$
Figure1C_complete_curated.sdf
  ChemDraw07102017162D

 12 12  0  0  0  0  0  0  0  0999 V2000
   -0.9848   -0.0794    0.0000 C   0  0  0  0  0  0  0  0  0  0  0  0
   -0.5736   -0.7633    0.0000 C   0  0  0  0  0  0  0  0  0  0  0  0
    0.2215   -0.5550    0.0000 C   0  0  0  0  0  0  0  0  0  0  0  0
    1.0112   -0.7633    0.0000 C   0  0  0  0  0  0  0  0  0  0  0  0
    0.6008   -0.0516    0.0000 O   0  0  0  0  0  0  0  0  0  0  0  0
   -0.1937   -0.2605    0.0000 C   0  0  0  0  0  0  0  0  0  0  0  0
   -0.6048    0.4512    0.0000 C   0  0  0  0  0  0  0  0  0  0  0  0
   -0.3925    1.2450    0.0000 O   0  0  0  0  0  0  0  0  0  0  0  0
   -1.7229   -0.1947    0.0000 O   0  0  0  0  0  0  0  0  0  0  0  0
   -1.4176   -0.6900    0.0000 O   0  0  0  0  0  0  0  0  0  0  0  0
    0.6401   -1.2450    0.0000 O   0  0  0  0  0  0  0  0  0  0  0  0
    1.7229   -0.3528    0.0000 O   0  0  0  0  0  0  0  0  0  0  0  0
  1  2  1  0      
  2  3  1  0      
  3  4  1  0      
  4  5  1  0      
  5  6  1  0      
  6  1  1  0      
  6  7  1  0      
  7  8  1  0      
  1  9  1  0      
  2 10  1  0      
  3 11  1  0      
  4 12  1  0      
M  APO  1  12   1
M  END
>  <Name>
104

$$$$
Figure1C_complete_curated.sdf
  ChemDraw07102017162D

 13 13  0  0  0  0  0  0  0  0999 V2000
    0.0997    0.3548    0.0000 C   0  0  0  0  0  0  0  0  0  0  0  0
   -0.3107   -0.3555    0.0000 C   0  0  0  0  0  0  0  0  0  0  0  0
    0.4797   -0.1303    0.0000 C   0  0  0  0  0  0  0  0  0  0  0  0
    1.2741   -0.3555    0.0000 C   0  0  0  0  0  0  0  0  0  0  0  0
    1.6853    0.3548    0.0000 C   0  0  0  0  0  0  0  0  0  0  0  0
    0.8949    0.1296    0.0000 O   0  0  0  0  0  0  0  0  0  0  0  0
   -1.1038   -0.1432    0.0000 C   0  0  0  0  0  0  0  0  0  0  0  0
    1.6853    1.1778    0.0000 O   0  0  0  0  0  0  0  0  0  0  0  0
   -0.6934    0.1425    0.0000 C   0  0  0  0  0  0  0  0  0  0  0  0
   -0.3107   -1.1778    0.0000 O   0  0  0  0  0  0  0  0  0  0  0  0
   -1.6853   -0.7246    0.0000 C   0  0  0  0  0  0  0  0  0  0  0  0
   -1.3176    0.6506    0.0000 O   0  0  0  0  0  0  0  0  0  0  0  0
    0.4790    0.6961    0.0000 O   0  0  0  0  0  0  0  0  0  0  0  0
  1  2  1  0      
  2  3  1  0      
  3  4  1  0      
  4  5  1  0      
  5  6  1  0      
  6  1  1  0      
  2  7  1  0      
  5  8  1  0      
  1  9  1  0      
  2 10  1  0      
  7 11  1  0      
  7 12  2  0      
  3 13  1  0      
M  APO  1   8   1
M  END
>  <Name>
103

$$$$
Figure1C_complete_curated.sdf
  ChemDraw07102017162D

 10 10  0  0  0  0  0  0  0  0999 V2000
    1.7402    0.1557    0.0000 O   0  0  0  0  0  0  0  0  0  0  0  0
   -1.7402    0.0872    0.0000 O   0  0  0  0  0  0  0  0  0  0  0  0
   -0.5353    0.5607    0.0000 C   0  0  0  0  0  0  0  0  0  0  0  0
   -0.9464   -0.1510    0.0000 C   0  0  0  0  0  0  0  0  0  0  0  0
   -0.1560    0.0750    0.0000 C   0  0  0  0  0  0  0  0  0  0  0  0
    0.6384   -0.1510    0.0000 C   0  0  0  0  0  0  0  0  0  0  0  0
    1.0496    0.5607    0.0000 C   0  0  0  0  0  0  0  0  0  0  0  0
    0.2598    0.3348    0.0000 O   0  0  0  0  0  0  0  0  0  0  0  0
   -1.3291    0.3748    0.0000 C   0  0  0  0  0  0  0  0  0  0  0  0
   -0.4688   -0.5607    0.0000 O   0  0  0  0  0  0  0  0  0  0  0  0
  3  4  1  0      
  4  5  1  0      
  5  6  1  0      
  6  7  1  0      
  7  8  1  0      
  8  3  1  0      
  3  9  1  0      
  5 10  1  0      
  1  7  1  0      
  2  4  1  0      
M  APO  1   1   1
M  END
>  <Name>
100

$$$$
Figure1C_complete_curated.sdf
  ChemDraw07102017162D

 11 11  0  0  0  0  0  0  0  0999 V2000
   -0.5699    0.4288    0.0000 C   0  0  0  0  0  0  0  0  0  0  0  0
   -0.9804   -0.2822    0.0000 C   0  0  0  0  0  0  0  0  0  0  0  0
   -0.1900   -0.0570    0.0000 C   0  0  0  0  0  0  0  0  0  0  0  0
    0.6045   -0.2822    0.0000 C   0  0  0  0  0  0  0  0  0  0  0  0
    1.0163    0.4288    0.0000 C   0  0  0  0  0  0  0  0  0  0  0  0
    0.2259    0.2029    0.0000 O   0  0  0  0  0  0  0  0  0  0  0  0
   -1.3637    0.2157    0.0000 C   0  0  0  0  0  0  0  0  0  0  0  0
   -0.6445   -0.7646    0.0000 C   0  0  0  0  0  0  0  0  0  0  0  0
   -0.1906    0.7646    0.0000 N   0  0  0  0  0  0  0  0  0  0  0  0
    1.7511    0.0231    0.0000 O   0  0  0  0  0  0  0  0  0  0  0  0
   -1.7511   -0.0760    0.0000 O   0  0  0  0  0  0  0  0  0  0  0  0
  1  2  1  0      
  2  3  1  0      
  3  4  1  0      
  4  5  1  0      
  5  6  1  0      
  6  1  1  0      
  1  7  1  0      
  3  8  1  0      
  3  9  1  0      
  5 10  1  0      
  2 11  1  0      
M  APO  1  10   1
M  END
>  <Name>
109

$$$$
Figure1C_complete_curated.sdf
  ChemDraw07102017162D

 12 12  0  0  0  0  0  0  0  0999 V2000
   -0.1906    0.3558    0.0000 C   0  0  0  0  0  0  0  0  0  0  0  0
   -0.6011   -0.3558    0.0000 C   0  0  0  0  0  0  0  0  0  0  0  0
    0.1886   -0.1299    0.0000 C   0  0  0  0  0  0  0  0  0  0  0  0
    0.9838   -0.3558    0.0000 C   0  0  0  0  0  0  0  0  0  0  0  0
    1.3949    0.3558    0.0000 C   0  0  0  0  0  0  0  0  0  0  0  0
    0.6045    0.1299    0.0000 O   0  0  0  0  0  0  0  0  0  0  0  0
   -1.3949   -0.1428    0.0000 O   0  0  0  0  0  0  0  0  0  0  0  0
    1.3949    1.1775    0.0000 O   0  0  0  0  0  0  0  0  0  0  0  0
   -0.1784   -0.7921    0.0000 O   0  0  0  0  0  0  0  0  0  0  0  0
   -0.9844    0.1428    0.0000 C   0  0  0  0  0  0  0  0  0  0  0  0
    0.9838   -1.1775    0.0000 O   0  0  0  0  0  0  0  0  0  0  0  0
    0.1886    0.7080    0.0000 C   0  0  0  0  0  0  0  0  0  0  0  0
  1  2  1  0      
  2  3  1  0      
  3  4  1  0      
  4  5  1  0      
  5  6  1  0      
  6  1  1  0      
  2  7  1  0      
  5  8  1  0      
  3  9  1  0      
  1 10  1  0      
  4 11  1  0      
  3 12  1  0      
M  APO  1   8   1
M  END
>  <Name>
108

$$$$
Figure1C_complete_curated.sdf
  ChemDraw07102017162D

 13 13  0  0  0  0  0  0  0  0999 V2000
    1.8233   -0.2436    0.0000 O   0  0  0  0  0  0  0  0  0  0  0  0
   -0.4522    0.1608    0.0000 C   0  0  0  0  0  0  0  0  0  0  0  0
   -0.8627   -0.5502    0.0000 C   0  0  0  0  0  0  0  0  0  0  0  0
   -0.0729   -0.3243    0.0000 C   0  0  0  0  0  0  0  0  0  0  0  0
    0.7222   -0.5502    0.0000 C   0  0  0  0  0  0  0  0  0  0  0  0
    1.1327    0.1608    0.0000 C   0  0  0  0  0  0  0  0  0  0  0  0
    0.3430   -0.0645    0.0000 O   0  0  0  0  0  0  0  0  0  0  0  0
   -1.2460   -0.0516    0.0000 C   0  0  0  0  0  0  0  0  0  0  0  0
   -0.4135   -0.9057    0.0000 C   0  0  0  0  0  0  0  0  0  0  0  0
   -1.8233   -0.2931    0.0000 O   0  0  0  0  0  0  0  0  0  0  0  0
   -0.0729    0.4973    0.0000 N   0  3  0  0  0  0  0  0  0  0  0  0
    0.6361    0.9057    0.0000 O   0  0  0  0  0  0  0  0  0  0  0  0
   -0.7812    0.9057    0.0000 O   0  5  0  0  0  0  0  0  0  0  0  0
 11 12  2  0      
 11 13  1  0      
  4 11  1  0      
  2  3  1  0      
  3  4  1  0      
  4  5  1  0      
  5  6  1  0      
  6  7  1  0      
  7  2  1  0      
  2  8  1  0      
  4  9  1  0      
  1  6  1  0      
  3 10  1  0      
M  CHG  2  11   1  13  -1
M  APO  1   1   1
M  STY  1   1 SUP
M  SLB  1   1   1
M  SAL   1  3  11  12  13
M  SBL   1  1   3
M  SMT   1 NO2
M  SBV   1   3    0.0000   -0.8216
M  END
>  <Name>
107

$$$$
Figure1C_complete_curated.sdf
  ChemDraw07102017162D

 10 10  0  0  0  0  0  0  0  0999 V2000
    1.1931    1.1920    0.0000 O   0  0  0  0  0  0  0  0  0  0  0  0
   -0.3993    0.3413    0.0000 C   0  0  0  0  0  0  0  0  0  0  0  0
   -0.8104   -0.3704    0.0000 C   0  0  0  0  0  0  0  0  0  0  0  0
   -0.0207   -0.1438    0.0000 C   0  0  0  0  0  0  0  0  0  0  0  0
    0.7745   -0.3704    0.0000 C   0  0  0  0  0  0  0  0  0  0  0  0
    1.1856    0.3413    0.0000 C   0  0  0  0  0  0  0  0  0  0  0  0
    0.3952    0.1160    0.0000 O   0  0  0  0  0  0  0  0  0  0  0  0
   -1.1931    0.1289    0.0000 C   0  0  0  0  0  0  0  0  0  0  0  0
   -0.8104   -1.1920    0.0000 O   0  0  0  0  0  0  0  0  0  0  0  0
   -0.0207    0.6778    0.0000 O   0  0  0  0  0  0  0  0  0  0  0  0
  2  3  1  0      
  3  4  1  0      
  4  5  1  0      
  5  6  1  0      
  6  7  1  0      
  7  2  1  0      
  2  8  1  0      
  3  9  1  0      
  1  6  1  0      
  4 10  1  0      
M  APO  1   1   1
M  END
>  <Name>
106

$$$$
Figure1C_complete_curated.sdf
  ChemDraw07102017162D

  9  9  0  0  0  0  0  0  0  0999 V2000
    1.4736    0.7938    0.0000 O   0  0  0  0  0  0  0  0  0  0  0  0
   -0.1187   -0.0821    0.0000 C   0  0  0  0  0  0  0  0  0  0  0  0
   -0.5292   -0.7938    0.0000 C   0  0  0  0  0  0  0  0  0  0  0  0
    0.2605   -0.5679    0.0000 C   0  0  0  0  0  0  0  0  0  0  0  0
    1.0557   -0.7938    0.0000 C   0  0  0  0  0  0  0  0  0  0  0  0
    1.4661   -0.0821    0.0000 C   0  0  0  0  0  0  0  0  0  0  0  0
    0.6757   -0.3080    0.0000 O   0  0  0  0  0  0  0  0  0  0  0  0
   -0.9125   -0.2951    0.0000 C   0  0  0  0  0  0  0  0  0  0  0  0
   -1.4736   -0.5407    0.0000 N   0  0  0  0  0  0  0  0  0  0  0  0
  2  3  1  0      
  3  4  1  0      
  4  5  1  0      
  5  6  1  0      
  6  7  1  0      
  7  2  1  0      
  2  8  1  0      
  1  6  1  0      
  3  9  1  0      
M  APO  1   1   1
M  END
>  <Name>
114

$$$$
Figure1C_complete_curated.sdf
  ChemDraw07102017162D

 10 10  0  0  0  0  0  0  0  0999 V2000
    1.3294    1.5347    0.0000 O   0  0  0  0  0  0  0  0  0  0  0  0
   -0.2629    0.6588    0.0000 C   0  0  0  0  0  0  0  0  0  0  0  0
   -0.6740   -0.0529    0.0000 C   0  0  0  0  0  0  0  0  0  0  0  0
    0.1157    0.1730    0.0000 C   0  0  0  0  0  0  0  0  0  0  0  0
    0.9108   -0.0529    0.0000 C   0  0  0  0  0  0  0  0  0  0  0  0
    1.3220    0.6588    0.0000 C   0  0  0  0  0  0  0  0  0  0  0  0
    0.5316    0.4329    0.0000 O   0  0  0  0  0  0  0  0  0  0  0  0
   -1.0567    0.4457    0.0000 C   0  0  0  0  0  0  0  0  0  0  0  0
   -1.3294   -0.7083    0.0000 N   0  0  0  0  0  0  0  0  0  0  0  0
   -1.3294   -1.5347    0.0000 O   0  0  0  0  0  0  0  0  0  0  0  0
  2  3  1  0      
  3  4  1  0      
  4  5  1  0      
  5  6  1  0      
  6  7  1  0      
  7  2  1  0      
  2  8  1  0      
  1  6  1  0      
  3  9  2  0      
  9 10  1  0      
M  APO  1   1   1
M  END
>  <Name>
113

$$$$
Figure1C_complete_curated.sdf
  ChemDraw07102017162D

 13 13  0  0  1  0  0  0  0  0999 V2000
    1.7301    1.2046    0.0000 O   0  0  0  0  0  0  0  0  0  0  0  0
    0.1370    0.3287    0.0000 C   0  0  0  0  0  0  0  0  0  0  0  0
   -0.2734   -0.3830    0.0000 C   0  0  0  0  0  0  0  0  0  0  0  0
    0.5170   -0.1571    0.0000 C   0  0  0  0  0  0  0  0  0  0  0  0
    1.3115   -0.3830    0.0000 C   0  0  0  0  0  0  0  0  0  0  0  0
    1.7219    0.3287    0.0000 C   0  0  0  0  0  0  0  0  0  0  0  0
    0.9322    0.1028    0.0000 O   0  0  0  0  0  0  0  0  0  0  0  0
   -0.6567    0.1157    0.0000 C   0  0  0  0  0  0  0  0  0  0  0  0
   -1.1147   -0.1571    0.0000 C   0  0  0  0  0  0  0  0  0  0  0  0
   -1.3406    0.6835    0.0000 O   0  0  0  0  0  0  0  0  0  0  0  0
   -1.7301   -0.7731    0.0000 C   0  0  0  0  0  0  0  0  0  0  0  0
   -0.2666   -1.2046    0.0000 O   0  0  0  0  0  0  0  0  0  0  0  0
    0.5163    0.6693    0.0000 O   0  0  0  0  0  0  0  0  0  0  0  0
  2  3  1  0      
  3  4  1  0      
  4  5  1  0      
  5  6  1  0      
  6  7  1  0      
  7  2  1  0      
  2  8  1  0      
  1  6  1  0      
  3  9  1  0      
  9 10  1  6      
  9 11  1  0      
  3 12  1  0      
  4 13  1  0      
M  APO  1   1   1
M  END
>  <Name>
112

$$$$
Figure1C_complete_curated.sdf
  ChemDraw07102017162D

 10 10  0  0  0  0  0  0  0  0999 V2000
   -0.1900    0.3558    0.0000 C   0  0  0  0  0  0  0  0  0  0  0  0
   -0.6011   -0.3558    0.0000 C   0  0  0  0  0  0  0  0  0  0  0  0
    0.1886   -0.1292    0.0000 C   0  0  0  0  0  0  0  0  0  0  0  0
    0.9838   -0.3558    0.0000 C   0  0  0  0  0  0  0  0  0  0  0  0
    1.3949    0.3558    0.0000 C   0  0  0  0  0  0  0  0  0  0  0  0
    0.6045    0.1306    0.0000 O   0  0  0  0  0  0  0  0  0  0  0  0
   -1.3949   -0.1421    0.0000 O   0  0  0  0  0  0  0  0  0  0  0  0
    1.3949    1.1775    0.0000 O   0  0  0  0  0  0  0  0  0  0  0  0
   -0.2056   -0.7650    0.0000 O   0  0  0  0  0  0  0  0  0  0  0  0
    0.9838   -1.1775    0.0000 O   0  0  0  0  0  0  0  0  0  0  0  0
  1  2  1  0      
  2  3  1  0      
  3  4  1  0      
  4  5  1  0      
  5  6  1  0      
  6  1  1  0      
  2  7  1  0      
  5  8  1  0      
  3  9  1  0      
  4 10  1  0      
M  APO  1   8   1
M  END
>  <Name>
111

$$$$
Figure1C_complete_curated.sdf
  ChemDraw07102017162D

 10 10  0  0  0  0  0  0  0  0999 V2000
   -0.6554    0.6466    0.0000 C   0  0  0  0  0  0  0  0  0  0  0  0
   -1.0659   -0.0651    0.0000 C   0  0  0  0  0  0  0  0  0  0  0  0
   -0.2178   -0.3223    0.0000 C   0  0  0  0  0  0  0  0  0  0  0  0
    0.5190   -0.0651    0.0000 C   0  0  0  0  0  0  0  0  0  0  0  0
    0.9295    0.6466    0.0000 C   0  0  0  0  0  0  0  0  0  0  0  0
    0.1140    0.4200    0.0000 O   0  0  0  0  0  0  0  0  0  0  0  0
   -1.5001    0.4078    0.0000 C   0  0  0  0  0  0  0  0  0  0  0  0
   -1.7776   -0.4763    0.0000 O   0  0  0  0  0  0  0  0  0  0  0  0
    1.1005   -0.6466    0.0000 N   0  0  0  0  0  0  0  0  0  0  0  0
    1.7776    0.1567    0.0000 O   0  0  0  0  0  0  0  0  0  0  0  0
  1  2  1  0      
  2  3  1  0      
  3  4  2  0      
  4  5  1  0      
  5  6  1  0      
  6  1  1  0      
  1  7  1  0      
  2  8  2  0      
  4  9  1  0      
  5 10  1  0      
M  APO  1  10   1
M  END
>  <Name>
119

$$$$
Figure1C_complete_curated.sdf
  ChemDraw07102017162D

 11 11  0  0  0  0  0  0  0  0999 V2000
   -0.3962    0.3558    0.0000 C   0  0  0  0  0  0  0  0  0  0  0  0
   -0.8067   -0.3558    0.0000 C   0  0  0  0  0  0  0  0  0  0  0  0
   -0.0163   -0.1292    0.0000 C   0  0  0  0  0  0  0  0  0  0  0  0
    0.7782   -0.3558    0.0000 C   0  0  0  0  0  0  0  0  0  0  0  0
    1.1900    0.3558    0.0000 C   0  0  0  0  0  0  0  0  0  0  0  0
    0.3996    0.1306    0.0000 O   0  0  0  0  0  0  0  0  0  0  0  0
   -1.1900    0.1435    0.0000 C   0  0  0  0  0  0  0  0  0  0  0  0
   -0.8067   -1.1775    0.0000 O   0  0  0  0  0  0  0  0  0  0  0  0
    1.1900    1.1775    0.0000 O   0  0  0  0  0  0  0  0  0  0  0  0
   -0.4654   -0.7107    0.0000 N   0  0  0  0  0  0  0  0  0  0  0  0
   -0.0170    0.6924    0.0000 C   0  0  0  0  0  0  0  0  0  0  0  0
  1  2  1  0      
  2  3  1  0      
  3  4  1  0      
  4  5  1  0      
  5  6  1  0      
  6  1  1  0      
  1  7  1  0      
  2  8  1  0      
  5  9  1  0      
  3 10  1  0      
  3 11  1  0      
M  APO  1   9   1
M  END
>  <Name>
118

$$$$
Figure1C_complete_curated.sdf
  ChemDraw07102017162D

 10 10  0  0  0  0  0  0  0  0999 V2000
    1.2867    1.1639    0.0000 O   0  0  0  0  0  0  0  0  0  0  0  0
   -0.3070    0.3131    0.0000 C   0  0  0  0  0  0  0  0  0  0  0  0
   -0.7175   -0.3986    0.0000 C   0  0  0  0  0  0  0  0  0  0  0  0
    0.0729   -0.1720    0.0000 C   0  0  0  0  0  0  0  0  0  0  0  0
    0.8674   -0.3986    0.0000 C   0  0  0  0  0  0  0  0  0  0  0  0
    1.2785    0.3131    0.0000 C   0  0  0  0  0  0  0  0  0  0  0  0
    0.4881    0.0879    0.0000 O   0  0  0  0  0  0  0  0  0  0  0  0
   -1.1008    0.1008    0.0000 C   0  0  0  0  0  0  0  0  0  0  0  0
   -1.2867   -0.9665    0.0000 O   0  0  0  0  0  0  0  0  0  0  0  0
    1.1775   -1.1639    0.0000 O   0  0  0  0  0  0  0  0  0  0  0  0
  2  3  1  0      
  3  4  1  0      
  4  5  1  0      
  5  6  1  0      
  6  7  1  0      
  7  2  1  0      
  2  8  1  0      
  3  9  2  0      
  1  6  1  0      
  5 10  1  4      
M  APO  1   1   1
M  END
>  <Name>
117

$$$$
Figure1C_complete_curated.sdf
  ChemDraw07102017162D

  9  9  0  0  0  0  0  0  0  0999 V2000
    1.7128    0.4379    0.0000 O   0  0  0  0  0  0  0  0  0  0  0  0
   -1.0574    0.7358    0.0000 C   0  0  0  0  0  0  0  0  0  0  0  0
   -0.6469    0.0241    0.0000 C   0  0  0  0  0  0  0  0  0  0  0  0
    0.1482    0.2330    0.0000 C   0  0  0  0  0  0  0  0  0  0  0  0
    0.9386    0.0241    0.0000 C   0  0  0  0  0  0  0  0  0  0  0  0
    0.5282    0.7358    0.0000 O   0  0  0  0  0  0  0  0  0  0  0  0
   -0.2670    0.5282    0.0000 C   0  0  0  0  0  0  0  0  0  0  0  0
   -1.7128    0.1822    0.0000 O   0  0  0  0  0  0  0  0  0  0  0  0
   -0.6469   -0.7358    0.0000 O   0  0  0  0  0  0  0  0  0  0  0  0
  2  3  1  0      
  3  4  1  0      
  4  5  1  0      
  5  6  1  0      
  6  7  1  0      
  7  2  1  0      
  2  8  1  0      
  3  9  1  0      
  1  5  1  0      
M  APO  1   1   1
M  END
>  <Name>
115

$$$$
Figure1C_complete_curated.sdf
  ChemDraw07102017162D

  9  9  0  0  0  0  0  0  0  0999 V2000
   -0.5869    0.3558    0.0000 C   0  0  0  0  0  0  0  0  0  0  0  0
   -0.9980   -0.3558    0.0000 C   0  0  0  0  0  0  0  0  0  0  0  0
   -0.2076   -0.1299    0.0000 C   0  0  0  0  0  0  0  0  0  0  0  0
    0.5869   -0.3558    0.0000 C   0  0  0  0  0  0  0  0  0  0  0  0
    0.9980    0.3558    0.0000 C   0  0  0  0  0  0  0  0  0  0  0  0
    0.2083    0.1299    0.0000 O   0  0  0  0  0  0  0  0  0  0  0  0
   -0.9980   -1.1775    0.0000 O   0  0  0  0  0  0  0  0  0  0  0  0
    0.9980    1.1775    0.0000 O   0  0  0  0  0  0  0  0  0  0  0  0
   -0.6567   -0.7107    0.0000 N   0  0  0  0  0  0  0  0  0  0  0  0
  1  2  1  0      
  2  3  1  0      
  3  4  1  0      
  4  5  1  0      
  5  6  1  0      
  6  1  1  0      
  2  7  1  0      
  5  8  1  0      
  3  9  1  0      
M  APO  1   8   1
M  END
>  <Name>
116

$$$$
Figure1C_complete_curated.sdf
  ChemDraw07102017162D

 10 10  0  0  0  0  0  0  0  0999 V2000
   -0.1432    0.1225    0.0000 C   0  0  0  0  0  0  0  0  0  0  0  0
   -0.5536   -0.5886    0.0000 C   0  0  0  0  0  0  0  0  0  0  0  0
    0.2368   -0.3633    0.0000 C   0  0  0  0  0  0  0  0  0  0  0  0
    1.0313   -0.5886    0.0000 C   0  0  0  0  0  0  0  0  0  0  0  0
    1.4417    0.1225    0.0000 C   0  0  0  0  0  0  0  0  0  0  0  0
    0.6520   -0.1035    0.0000 O   0  0  0  0  0  0  0  0  0  0  0  0
   -0.9369   -0.0906    0.0000 C   0  0  0  0  0  0  0  0  0  0  0  0
   -1.4417   -0.3579    0.0000 O   0  0  0  0  0  0  0  0  0  0  0  0
    1.4417    0.9447    0.0000 O   0  0  0  0  0  0  0  0  0  0  0  0
   -0.2938   -0.9447    0.0000 N   0  0  0  0  0  0  0  0  0  0  0  0
  1  2  1  0      
  2  3  1  0      
  3  4  1  0      
  4  5  1  0      
  5  6  1  0      
  6  1  1  0      
  1  7  1  0      
  2  8  1  0      
  5  9  1  0      
  3 10  1  0      
M  APO  1   9   1
M  END
>  <Name>
124

$$$$
Figure1C_complete_curated.sdf
  ChemDraw07102017162D

 12 12  0  0  0  0  0  0  0  0999 V2000
    0.1004    0.3555    0.0000 C   0  0  0  0  0  0  0  0  0  0  0  0
   -0.3107   -0.3555    0.0000 C   0  0  0  0  0  0  0  0  0  0  0  0
    0.4797   -0.1303    0.0000 C   0  0  0  0  0  0  0  0  0  0  0  0
    1.2741   -0.3555    0.0000 C   0  0  0  0  0  0  0  0  0  0  0  0
    1.6853    0.3555    0.0000 C   0  0  0  0  0  0  0  0  0  0  0  0
    0.8956    0.1296    0.0000 O   0  0  0  0  0  0  0  0  0  0  0  0
   -1.1045   -0.1432    0.0000 C   0  0  0  0  0  0  0  0  0  0  0  0
    1.6853    1.1778    0.0000 O   0  0  0  0  0  0  0  0  0  0  0  0
   -0.6934    0.1425    0.0000 C   0  0  0  0  0  0  0  0  0  0  0  0
   -0.3107   -1.1778    0.0000 O   0  0  0  0  0  0  0  0  0  0  0  0
   -1.6853   -0.7246    0.0000 C   0  0  0  0  0  0  0  0  0  0  0  0
   -1.3169    0.6506    0.0000 O   0  0  0  0  0  0  0  0  0  0  0  0
  1  2  1  0      
  2  3  1  0      
  3  4  1  0      
  4  5  1  0      
  5  6  1  0      
  6  1  1  0      
  2  7  1  0      
  5  8  1  0      
  1  9  1  0      
  2 10  1  0      
  7 11  1  0      
  7 12  2  0      
M  APO  1   8   1
M  END
>  <Name>
123

$$$$
Figure1C_complete_curated.sdf
  ChemDraw07102017162D

 11 11  0  0  0  0  0  0  0  0999 V2000
    1.1717    1.1537    0.0000 O   0  0  0  0  0  0  0  0  0  0  0  0
   -0.3955    0.3796    0.0000 C   0  0  0  0  0  0  0  0  0  0  0  0
   -0.8060   -0.3321    0.0000 C   0  0  0  0  0  0  0  0  0  0  0  0
   -0.0156   -0.1062    0.0000 C   0  0  0  0  0  0  0  0  0  0  0  0
    0.7789   -0.3321    0.0000 C   0  0  0  0  0  0  0  0  0  0  0  0
    1.1893    0.3796    0.0000 C   0  0  0  0  0  0  0  0  0  0  0  0
    0.3996    0.1537    0.0000 O   0  0  0  0  0  0  0  0  0  0  0  0
   -1.1893    0.1672    0.0000 C   0  0  0  0  0  0  0  0  0  0  0  0
   -0.8060   -1.1537    0.0000 O   0  0  0  0  0  0  0  0  0  0  0  0
   -0.3786   -0.7337    0.0000 C   0  0  0  0  0  0  0  0  0  0  0  0
   -0.0163    0.7154    0.0000 O   0  0  0  0  0  0  0  0  0  0  0  0
  2  3  1  0      
  3  4  1  0      
  4  5  1  0      
  5  6  1  0      
  6  7  1  0      
  7  2  1  0      
  2  8  1  0      
  3  9  1  0      
  1  6  1  0      
  4 10  1  0      
  4 11  1  0      
M  APO  1   1   1
M  END
>  <Name>
122

$$$$
Figure1C_complete_curated.sdf
  ChemDraw07102017162D

 13 13  0  0  0  0  0  0  0  0999 V2000
   -0.3972    0.3572    0.0000 C   0  0  0  0  0  0  0  0  0  0  0  0
   -0.8104   -0.3572    0.0000 C   0  0  0  0  0  0  0  0  0  0  0  0
   -0.0166   -0.1299    0.0000 C   0  0  0  0  0  0  0  0  0  0  0  0
    0.7812   -0.3572    0.0000 C   0  0  0  0  0  0  0  0  0  0  0  0
    1.1944    0.3572    0.0000 C   0  0  0  0  0  0  0  0  0  0  0  0
    0.4006    0.1306    0.0000 O   0  0  0  0  0  0  0  0  0  0  0  0
   -1.1944    0.1442    0.0000 C   0  0  0  0  0  0  0  0  0  0  0  0
   -0.8104   -1.1822    0.0000 O   0  0  0  0  0  0  0  0  0  0  0  0
    1.1944    1.1822    0.0000 O   0  0  0  0  0  0  0  0  0  0  0  0
   -0.4291   -0.8450    0.0000 O   0  0  0  0  0  0  0  0  0  0  0  0
   -0.0166    0.6951    0.0000 N   0  3  0  0  0  0  0  0  0  0  0  0
    0.6951    1.1055    0.0000 O   0  0  0  0  0  0  0  0  0  0  0  0
   -0.7283    1.1055    0.0000 O   0  5  0  0  0  0  0  0  0  0  0  0
 11 12  2  0      
 11 13  1  0      
  3 11  1  0      
  1  2  1  0      
  2  3  1  0      
  3  4  1  0      
  4  5  1  0      
  5  6  1  0      
  6  1  1  0      
  1  7  1  0      
  2  8  1  0      
  5  9  1  0      
  3 10  1  0      
M  CHG  2  11   1  13  -1
M  APO  1   9   1
M  STY  1   1 SUP
M  SLB  1   1   1
M  SAL   1  3  11  12  13
M  SBL   1  1   3
M  SMT   1 NO2
M  SBV   1   3    0.0000   -0.8250
M  END
>  <Name>
120

$$$$
Figure1C_complete_curated.sdf
  ChemDraw07102017162D

 12 12  0  0  0  0  0  0  0  0999 V2000
    1.1982    1.1968    0.0000 O   0  0  0  0  0  0  0  0  0  0  0  0
   -0.4010    0.3426    0.0000 C   0  0  0  0  0  0  0  0  0  0  0  0
   -0.8135   -0.3718    0.0000 C   0  0  0  0  0  0  0  0  0  0  0  0
   -0.0197   -0.1445    0.0000 C   0  0  0  0  0  0  0  0  0  0  0  0
    0.7782   -0.3718    0.0000 C   0  0  0  0  0  0  0  0  0  0  0  0
    1.1907    0.3426    0.0000 C   0  0  0  0  0  0  0  0  0  0  0  0
    0.3969    0.1167    0.0000 O   0  0  0  0  0  0  0  0  0  0  0  0
   -1.1982    0.1296    0.0000 C   0  0  0  0  0  0  0  0  0  0  0  0
   -0.8135   -1.1968    0.0000 O   0  0  0  0  0  0  0  0  0  0  0  0
   -0.0197    0.6805    0.0000 N   0  3  0  0  0  0  0  0  0  0  0  0
    0.6920    1.0910    0.0000 O   0  0  0  0  0  0  0  0  0  0  0  0
   -0.7307    1.0910    0.0000 O   0  5  0  0  0  0  0  0  0  0  0  0
 10 11  2  0      
 10 12  1  0      
  4 10  1  0      
  2  3  1  0      
  3  4  1  0      
  4  5  1  0      
  5  6  1  0      
  6  7  1  0      
  7  2  1  0      
  2  8  1  0      
  3  9  1  0      
  1  6  1  0      
M  CHG  2  10   1  12  -1
M  APO  1   1   1
M  STY  1   1 SUP
M  SLB  1   1   1
M  SAL   1  3  10  11  12
M  SBL   1  1   3
M  SMT   1 NO2
M  SBV   1   3    0.0000   -0.8250
M  END
>  <Name>
121

$$$$
Figure1C_complete_curated.sdf
  ChemDraw07102017162D

 10 10  0  0  0  0  0  0  0  0999 V2000
   -0.2632    0.1978    0.0000 C   0  0  0  0  0  0  0  0  0  0  0  0
   -0.6744   -0.5139    0.0000 C   0  0  0  0  0  0  0  0  0  0  0  0
    0.1160   -0.2873    0.0000 C   0  0  0  0  0  0  0  0  0  0  0  0
    0.9105   -0.5139    0.0000 C   0  0  0  0  0  0  0  0  0  0  0  0
    1.3223    0.1978    0.0000 C   0  0  0  0  0  0  0  0  0  0  0  0
    0.5319   -0.0275    0.0000 O   0  0  0  0  0  0  0  0  0  0  0  0
   -1.0570   -0.0146    0.0000 C   0  0  0  0  0  0  0  0  0  0  0  0
    1.3223    1.0194    0.0000 O   0  0  0  0  0  0  0  0  0  0  0  0
   -0.2612   -0.9414    0.0000 O   0  0  0  0  0  0  0  0  0  0  0  0
   -1.3223   -1.0194    0.0000 O   0  0  0  0  0  0  0  0  0  0  0  0
  1  2  1  0      
  2  3  1  0      
  3  4  1  0      
  4  5  1  0      
  5  6  1  0      
  6  1  1  0      
  1  7  1  0      
  5  8  1  0      
  3  9  1  0      
  2 10  2  0      
M  APO  1   8   1
M  END
>  <Name>
126

$$$$
Figure1C_complete_curated.sdf
  ChemDraw07102017162D

 12 12  0  0  0  0  0  0  0  0999 V2000
   -0.1733    0.3484    0.0000 C   0  0  0  0  0  0  0  0  0  0  0  0
   -0.5845   -0.3633    0.0000 C   0  0  0  0  0  0  0  0  0  0  0  0
    0.2059   -0.1374    0.0000 C   0  0  0  0  0  0  0  0  0  0  0  0
    1.0011   -0.3633    0.0000 C   0  0  0  0  0  0  0  0  0  0  0  0
    1.4115    0.3484    0.0000 C   0  0  0  0  0  0  0  0  0  0  0  0
    0.6211    0.1231    0.0000 O   0  0  0  0  0  0  0  0  0  0  0  0
   -0.9671    0.1360    0.0000 C   0  0  0  0  0  0  0  0  0  0  0  0
   -1.4115   -0.1075    0.0000 O   0  0  0  0  0  0  0  0  0  0  0  0
    1.4115    1.1700    0.0000 O   0  0  0  0  0  0  0  0  0  0  0  0
    0.2052    0.6890    0.0000 C   0  0  0  0  0  0  0  0  0  0  0  0
   -0.1713   -0.7907    0.0000 N   0  0  0  0  0  0  0  0  0  0  0  0
    0.5614   -1.1700    0.0000 O   0  0  0  0  0  0  0  0  0  0  0  0
  1  2  1  0      
  2  3  1  0      
  3  4  1  0      
  4  5  1  0      
  5  6  1  0      
  6  1  1  0      
  1  7  1  0      
  2  8  1  0      
  5  9  1  0      
  3 10  1  0      
  3 11  1  0      
 11 12  1  0      
M  APO  1   9   1
M  END
>  <Name>
128

$$$$
Figure1C_complete_curated.sdf
  ChemDraw07102017162D

 13 13  0  0  0  0  0  0  0  0999 V2000
   -0.1733    0.5139    0.0000 C   0  0  0  0  0  0  0  0  0  0  0  0
   -0.5845   -0.1978    0.0000 C   0  0  0  0  0  0  0  0  0  0  0  0
    0.2052    0.0288    0.0000 C   0  0  0  0  0  0  0  0  0  0  0  0
    1.0004   -0.1978    0.0000 C   0  0  0  0  0  0  0  0  0  0  0  0
    1.4115    0.5139    0.0000 C   0  0  0  0  0  0  0  0  0  0  0  0
    0.6211    0.2887    0.0000 O   0  0  0  0  0  0  0  0  0  0  0  0
   -0.9671    0.3016    0.0000 C   0  0  0  0  0  0  0  0  0  0  0  0
   -1.4115    0.0587    0.0000 O   0  0  0  0  0  0  0  0  0  0  0  0
    1.4115    1.3362    0.0000 O   0  0  0  0  0  0  0  0  0  0  0  0
    0.2046    0.8552    0.0000 C   0  0  0  0  0  0  0  0  0  0  0  0
   -0.1713   -0.6245    0.0000 N   0  3  0  0  0  0  0  0  0  0  0  0
   -0.9929   -0.6245    0.0000 O   0  0  0  0  0  0  0  0  0  0  0  0
    0.2392   -1.3362    0.0000 O   0  5  0  0  0  0  0  0  0  0  0  0
 11 12  2  0      
 11 13  1  0      
  3 11  1  0      
  1  2  1  0      
  2  3  1  0      
  3  4  1  0      
  4  5  1  0      
  5  6  1  0      
  6  1  1  0      
  1  7  1  0      
  2  8  1  0      
  5  9  1  0      
  3 10  1  0      
M  CHG  2  11   1  13  -1
M  APO  1   9   1
M  STY  1   1 SUP
M  SLB  1   1   1
M  SAL   1  3  11  12  13
M  SBL   1  1   3
M  SMT   1 NO2
M  SBV   1   3    0.3765    0.6534
M  END
>  <Name>
127

$$$$
Figure1C_complete_curated.sdf
  ChemDraw07102017162D

 10 10  0  0  0  0  0  0  0  0999 V2000
   -0.6259    0.5526    0.0000 C   0  0  0  0  0  0  0  0  0  0  0  0
   -0.2147   -0.1591    0.0000 C   0  0  0  0  0  0  0  0  0  0  0  0
    0.5797    0.0492    0.0000 C   0  0  0  0  0  0  0  0  0  0  0  0
    1.3701   -0.1591    0.0000 C   0  0  0  0  0  0  0  0  0  0  0  0
    0.9590    0.5526    0.0000 O   0  0  0  0  0  0  0  0  0  0  0  0
    0.1638    0.3443    0.0000 C   0  0  0  0  0  0  0  0  0  0  0  0
    1.3701   -1.0323    0.0000 O   0  0  0  0  0  0  0  0  0  0  0  0
   -0.4217    1.0323    0.0000 C   0  0  0  0  0  0  0  0  0  0  0  0
   -1.3701    0.1910    0.0000 O   0  0  0  0  0  0  0  0  0  0  0  0
   -0.2147   -0.8932    0.0000 O   0  0  0  0  0  0  0  0  0  0  0  0
  1  2  1  0      
  2  3  1  0      
  3  4  1  0      
  4  5  1  0      
  5  6  1  0      
  6  1  1  0      
  4  7  1  0      
  6  8  1  0      
  1  9  1  0      
  2 10  1  0      
M  APO  1   7   1
M  END
>  <Name>
129

$$$$
Figure1C_complete_curated.sdf
  ChemDraw07102017162D

 12 12  0  0  0  0  0  0  0  0999 V2000
   -0.2900    0.6198    0.0000 C   0  0  0  0  0  0  0  0  0  0  0  0
   -0.7012   -0.0919    0.0000 C   0  0  0  0  0  0  0  0  0  0  0  0
    0.0892    0.1333    0.0000 C   0  0  0  0  0  0  0  0  0  0  0  0
    0.8844   -0.0919    0.0000 C   0  0  0  0  0  0  0  0  0  0  0  0
    1.2955    0.6198    0.0000 C   0  0  0  0  0  0  0  0  0  0  0  0
    0.5051    0.3938    0.0000 O   0  0  0  0  0  0  0  0  0  0  0  0
   -1.0832    0.4067    0.0000 C   0  0  0  0  0  0  0  0  0  0  0  0
   -0.7012   -0.9142    0.0000 O   0  0  0  0  0  0  0  0  0  0  0  0
    2.0757    0.1693    0.0000 O   0  0  0  0  0  0  0  0  0  0  0  0
   -1.4943    0.1204    0.0000 C   0  0  0  0  0  0  0  0  0  0  0  0
   -1.7073    0.9142    0.0000 O   0  0  0  0  0  0  0  0  0  0  0  0
   -2.0757   -0.4603    0.0000 C   0  0  0  0  0  0  0  0  0  0  0  0
  1  2  1  0      
  2  3  1  0      
  3  4  1  0      
  4  5  1  0      
  5  6  1  0      
  6  1  1  0      
  1  7  1  0      
  2  8  1  0      
  5  9  1  0      
  2 10  1  0      
 10 11  2  0      
 10 12  1  0      
M  APO  1   9   1
M  END
>  <Name>
130

$$$$
Figure1C_complete_curated.sdf
  ChemDraw07102017162D

 10 10  0  0  0  0  0  0  0  0999 V2000
    1.7589    0.2517    0.0000 O   0  0  0  0  0  0  0  0  0  0  0  0
   -0.9529    0.4797    0.0000 C   0  0  0  0  0  0  0  0  0  0  0  0
   -0.5424   -0.2320    0.0000 C   0  0  0  0  0  0  0  0  0  0  0  0
    0.2527   -0.0244    0.0000 C   0  0  0  0  0  0  0  0  0  0  0  0
    1.0424   -0.2320    0.0000 C   0  0  0  0  0  0  0  0  0  0  0  0
    0.6320    0.4797    0.0000 O   0  0  0  0  0  0  0  0  0  0  0  0
   -0.1625    0.2714    0.0000 C   0  0  0  0  0  0  0  0  0  0  0  0
   -0.6076    1.0475    0.0000 C   0  0  0  0  0  0  0  0  0  0  0  0
   -1.7589    0.1805    0.0000 O   0  0  0  0  0  0  0  0  0  0  0  0
   -0.5390   -1.0475    0.0000 O   0  0  0  0  0  0  0  0  0  0  0  0
  2  3  1  0      
  3  4  1  0      
  4  5  1  0      
  5  6  1  0      
  6  7  1  0      
  7  2  1  0      
  7  8  1  0      
  2  9  1  0      
  1  5  1  0      
  3 10  1  0      
M  APO  1   1   1
M  END
>  <Name>
131

$$$$
Figure1C_complete_curated.sdf
  ChemDraw07102017162D

 13 13  0  0  0  0  0  0  0  0999 V2000
    2.0832    1.1727    0.0000 O   0  0  0  0  0  0  0  0  0  0  0  0
    0.4956    0.3606    0.0000 C   0  0  0  0  0  0  0  0  0  0  0  0
    0.0851   -0.3511    0.0000 C   0  0  0  0  0  0  0  0  0  0  0  0
    0.8755   -0.1252    0.0000 C   0  0  0  0  0  0  0  0  0  0  0  0
    1.6700   -0.3511    0.0000 C   0  0  0  0  0  0  0  0  0  0  0  0
    2.0812    0.3606    0.0000 C   0  0  0  0  0  0  0  0  0  0  0  0
    1.2914    0.1354    0.0000 O   0  0  0  0  0  0  0  0  0  0  0  0
   -0.2982    0.1482    0.0000 C   0  0  0  0  0  0  0  0  0  0  0  0
   -0.7086   -0.1381    0.0000 C   0  0  0  0  0  0  0  0  0  0  0  0
   -0.9210    0.6557    0.0000 O   0  0  0  0  0  0  0  0  0  0  0  0
   -1.2901   -0.7188    0.0000 C   0  0  0  0  0  0  0  0  0  0  0  0
   -2.0832   -0.5065    0.0000 O   0  0  0  0  0  0  0  0  0  0  0  0
    0.0919   -1.1727    0.0000 O   0  0  0  0  0  0  0  0  0  0  0  0
  2  3  1  0      
  3  4  1  0      
  4  5  1  0      
  5  6  1  0      
  6  7  1  0      
  7  2  1  0      
  2  8  1  0      
  3  9  1  0      
  1  6  1  0      
  9 10  2  0      
  9 11  1  0      
 11 12  1  0      
  3 13  1  0      
M  APO  1   1   1
M  END
>  <Name>
132

$$$$
Figure1C_complete_curated.sdf
  ChemDraw07102017162D

 11 11  0  0  0  0  0  0  0  0999 V2000
   -0.9580   -0.0516    0.0000 C   0  0  0  0  0  0  0  0  0  0  0  0
   -0.5475   -0.7633    0.0000 C   0  0  0  0  0  0  0  0  0  0  0  0
    0.2476   -0.5557    0.0000 C   0  0  0  0  0  0  0  0  0  0  0  0
    1.0374   -0.7633    0.0000 C   0  0  0  0  0  0  0  0  0  0  0  0
    0.6269   -0.0516    0.0000 O   0  0  0  0  0  0  0  0  0  0  0  0
   -0.1676   -0.2598    0.0000 C   0  0  0  0  0  0  0  0  0  0  0  0
    1.7545   -0.2992    0.0000 O   0  0  0  0  0  0  0  0  0  0  0  0
   -0.6656    0.4675    0.0000 C   0  0  0  0  0  0  0  0  0  0  0  0
   -1.7545   -0.2653    0.0000 O   0  0  0  0  0  0  0  0  0  0  0  0
   -1.4051   -0.7633    0.0000 O   0  0  0  0  0  0  0  0  0  0  0  0
   -0.9675    0.7633    0.0000 O   0  0  0  0  0  0  0  0  0  0  0  0
  1  2  1  0      
  2  3  1  0      
  3  4  1  0      
  4  5  1  0      
  5  6  1  0      
  6  1  1  0      
  4  7  1  0      
  6  8  1  0      
  1  9  1  0      
  2 10  1  0      
  1 11  1  0      
M  APO  1   7   1
M  END
>  <Name>
134

$$$$
Figure1C_complete_curated.sdf
  ChemDraw07102017162D

 11 11  0  0  0  0  0  0  0  0999 V2000
    1.6822    0.2517    0.0000 O   0  0  0  0  0  0  0  0  0  0  0  0
   -1.0296    0.4790    0.0000 C   0  0  0  0  0  0  0  0  0  0  0  0
   -0.6184   -0.2327    0.0000 C   0  0  0  0  0  0  0  0  0  0  0  0
    0.1767   -0.0244    0.0000 C   0  0  0  0  0  0  0  0  0  0  0  0
    0.9665   -0.2327    0.0000 C   0  0  0  0  0  0  0  0  0  0  0  0
    0.5553    0.4790    0.0000 O   0  0  0  0  0  0  0  0  0  0  0  0
   -0.2392    0.2714    0.0000 C   0  0  0  0  0  0  0  0  0  0  0  0
   -0.6842    1.0475    0.0000 C   0  0  0  0  0  0  0  0  0  0  0  0
   -1.5615   -0.0448    0.0000 C   0  0  0  0  0  0  0  0  0  0  0  0
   -0.6150   -1.0475    0.0000 O   0  0  0  0  0  0  0  0  0  0  0  0
   -1.6822    0.9783    0.0000 O   0  0  0  0  0  0  0  0  0  0  0  0
  2  3  1  0      
  3  4  1  0      
  4  5  1  0      
  5  6  1  0      
  6  7  1  0      
  7  2  1  0      
  7  8  1  0      
  3  9  1  0      
  1  5  1  0      
  3 10  1  0      
  2 11  2  0      
M  APO  1   1   1
M  END
>  <Name>
133

$$$$
Figure1C_complete_curated.sdf
  ChemDraw07102017162D

 11 11  0  0  0  0  0  0  0  0999 V2000
    1.3562    0.1235    0.0000 O   0  0  0  0  0  0  0  0  0  0  0  0
   -1.3562    0.3508    0.0000 C   0  0  0  0  0  0  0  0  0  0  0  0
   -0.9451   -0.3609    0.0000 C   0  0  0  0  0  0  0  0  0  0  0  0
   -0.1499   -0.1527    0.0000 C   0  0  0  0  0  0  0  0  0  0  0  0
    0.6398   -0.3609    0.0000 C   0  0  0  0  0  0  0  0  0  0  0  0
    0.2286    0.3508    0.0000 O   0  0  0  0  0  0  0  0  0  0  0  0
   -0.5658    0.1432    0.0000 C   0  0  0  0  0  0  0  0  0  0  0  0
   -1.0102    0.9193    0.0000 C   0  0  0  0  0  0  0  0  0  0  0  0
   -1.3562    1.1758    0.0000 O   0  0  0  0  0  0  0  0  0  0  0  0
   -0.9417   -1.1758    0.0000 O   0  0  0  0  0  0  0  0  0  0  0  0
    0.4329   -0.7354    0.0000 O   0  0  0  0  0  0  0  0  0  0  0  0
  2  3  1  0      
  3  4  1  0      
  4  5  1  0      
  5  6  1  0      
  6  7  1  0      
  7  2  1  0      
  7  8  1  0      
  2  9  1  0      
  1  5  1  0      
  3 10  1  0      
  4 11  1  0      
M  APO  1   1   1
M  END
>  <Name>
135

$$$$
Figure1C_complete_curated.sdf
  ChemDraw07102017162D

 10 10  0  0  0  0  0  0  0  0999 V2000
    1.7545    0.3430    0.0000 O   0  0  0  0  0  0  0  0  0  0  0  0
   -0.9580    0.5709    0.0000 C   0  0  0  0  0  0  0  0  0  0  0  0
   -0.5468   -0.1408    0.0000 C   0  0  0  0  0  0  0  0  0  0  0  0
    0.2483    0.0668    0.0000 C   0  0  0  0  0  0  0  0  0  0  0  0
    1.0380   -0.1408    0.0000 C   0  0  0  0  0  0  0  0  0  0  0  0
    0.6269    0.5709    0.0000 O   0  0  0  0  0  0  0  0  0  0  0  0
   -0.1676    0.3626    0.0000 C   0  0  0  0  0  0  0  0  0  0  0  0
   -1.7545    0.3572    0.0000 O   0  0  0  0  0  0  0  0  0  0  0  0
   -1.3874   -0.0967    0.0000 O   0  0  0  0  0  0  0  0  0  0  0  0
    0.5869   -0.5709    0.0000 O   0  0  0  0  0  0  0  0  0  0  0  0
  2  3  1  0      
  3  4  1  0      
  4  5  1  0      
  5  6  1  0      
  6  7  1  0      
  7  2  1  0      
  2  8  1  0      
  1  5  1  0      
  3  9  1  0      
  4 10  1  0      
M  APO  1   1   1
M  END
>  <Name>
136

$$$$
Figure1C_complete_curated.sdf
  ChemDraw07102017162D

 11 11  0  0  0  0  0  0  0  0999 V2000
   -0.4251    0.1889    0.0000 C   0  0  0  0  0  0  0  0  0  0  0  0
   -0.8369   -0.5255    0.0000 C   0  0  0  0  0  0  0  0  0  0  0  0
   -0.0438   -0.2989    0.0000 C   0  0  0  0  0  0  0  0  0  0  0  0
    0.7541   -0.5255    0.0000 C   0  0  0  0  0  0  0  0  0  0  0  0
    1.1666    0.1889    0.0000 C   0  0  0  0  0  0  0  0  0  0  0  0
    0.3735   -0.0377    0.0000 O   0  0  0  0  0  0  0  0  0  0  0  0
    1.1666    1.0140    0.0000 O   0  0  0  0  0  0  0  0  0  0  0  0
    1.5513   -0.3124    0.0000 O   0  0  0  0  0  0  0  0  0  0  0  0
   -0.4563   -1.0140    0.0000 O   0  0  0  0  0  0  0  0  0  0  0  0
   -1.5513   -0.2222    0.0000 N   0  0  0  0  0  0  0  0  0  0  0  0
   -1.2501    0.0811    0.0000 C   0  0  0  0  0  0  0  0  0  0  0  0
  1  2  1  0      
  2  3  1  0      
  3  4  1  0      
  4  5  1  0      
  5  6  1  0      
  6  1  1  0      
  5  7  1  0      
  4  8  1  0      
  3  9  1  0      
  2 10  1  0      
  1 11  1  0      
M  APO  1   7   1
M  END
>  <Name>
137

$$$$
Figure1C_complete_curated.sdf
  ChemDraw07102017162D

 11 11  0  0  0  0  0  0  0  0999 V2000
   -0.8952    0.3572    0.0000 C   0  0  0  0  0  0  0  0  0  0  0  0
   -0.4827   -0.3572    0.0000 C   0  0  0  0  0  0  0  0  0  0  0  0
    0.3151   -0.1476    0.0000 C   0  0  0  0  0  0  0  0  0  0  0  0
    1.1083   -0.3572    0.0000 C   0  0  0  0  0  0  0  0  0  0  0  0
    0.6964    0.3572    0.0000 O   0  0  0  0  0  0  0  0  0  0  0  0
   -0.1021    0.1482    0.0000 C   0  0  0  0  0  0  0  0  0  0  0  0
    1.6917    0.2263    0.0000 O   0  0  0  0  0  0  0  0  0  0  0  0
    0.7283   -0.8627    0.0000 O   0  0  0  0  0  0  0  0  0  0  0  0
   -1.3342   -0.1435    0.0000 O   0  0  0  0  0  0  0  0  0  0  0  0
   -1.6917    0.1435    0.0000 O   0  0  0  0  0  0  0  0  0  0  0  0
   -0.5146    0.8627    0.0000 C   0  0  0  0  0  0  0  0  0  0  0  0
  1  2  1  0      
  2  3  1  0      
  3  4  1  0      
  4  5  1  0      
  5  6  1  0      
  6  1  1  0      
  4  7  1  0      
  3  8  1  0      
  2  9  1  0      
  1 10  1  0      
  6 11  1  0      
M  APO  1   7   1
M  END
>  <Name>
140

$$$$
Figure1C_complete_curated.sdf
  ChemDraw07102017162D

 11 11  0  0  0  0  0  0  0  0999 V2000
   -1.7121   -0.0488    0.0000 O   0  0  0  0  0  0  0  0  0  0  0  0
   -0.6028    0.4322    0.0000 C   0  0  0  0  0  0  0  0  0  0  0  0
   -1.0153   -0.2822    0.0000 C   0  0  0  0  0  0  0  0  0  0  0  0
   -0.2222   -0.0550    0.0000 C   0  0  0  0  0  0  0  0  0  0  0  0
    0.5757   -0.2822    0.0000 C   0  0  0  0  0  0  0  0  0  0  0  0
    0.9888    0.4322    0.0000 C   0  0  0  0  0  0  0  0  0  0  0  0
    0.1957    0.2056    0.0000 O   0  0  0  0  0  0  0  0  0  0  0  0
   -0.6347   -0.7700    0.0000 C   0  0  0  0  0  0  0  0  0  0  0  0
   -0.2222    0.7700    0.0000 O   0  0  0  0  0  0  0  0  0  0  0  0
   -1.3993    0.2185    0.0000 C   0  0  0  0  0  0  0  0  0  0  0  0
    1.7121   -0.0027    0.0000 O   0  0  0  0  0  0  0  0  0  0  0  0
  2  3  1  0      
  3  4  1  0      
  4  5  1  0      
  5  6  1  0      
  6  7  1  0      
  7  2  1  0      
  4  8  1  0      
  4  9  1  0      
  2 10  1  0      
  3  1  1  0      
 11  6  1  0      
M  APO  1  11   1
M  END
>  <Name>
142

$$$$
Figure1C_complete_curated.sdf
  ChemDraw07102017162D

 10 10  0  0  0  0  0  0  0  0999 V2000
   -0.7544    0.7697    0.0000 C   0  0  0  0  0  0  0  0  0  0  0  0
   -1.1669    0.0553    0.0000 C   0  0  0  0  0  0  0  0  0  0  0  0
   -0.3732    0.2819    0.0000 C   0  0  0  0  0  0  0  0  0  0  0  0
    0.4247    0.0553    0.0000 C   0  0  0  0  0  0  0  0  0  0  0  0
    0.8372    0.7697    0.0000 C   0  0  0  0  0  0  0  0  0  0  0  0
    0.0434    0.5424    0.0000 O   0  0  0  0  0  0  0  0  0  0  0  0
    1.5516    0.3572    0.0000 O   0  0  0  0  0  0  0  0  0  0  0  0
   -0.7321   -0.4325    0.0000 O   0  0  0  0  0  0  0  0  0  0  0  0
   -1.1669   -0.7697    0.0000 N   0  0  0  0  0  0  0  0  0  0  0  0
   -1.5516    0.5560    0.0000 C   0  0  0  0  0  0  0  0  0  0  0  0
  1  2  1  0      
  2  3  1  0      
  3  4  1  0      
  4  5  1  0      
  5  6  1  0      
  6  1  1  0      
  5  7  1  0      
  3  8  1  0      
  2  9  1  0      
  1 10  1  0      
M  APO  1   7   1
M  END
>  <Name>
141

$$$$
Figure1C_complete_curated.sdf
  ChemDraw07102017162D

 12 12  0  0  0  0  0  0  0  0999 V2000
   -0.1910    0.5445    0.0000 C   0  0  0  0  0  0  0  0  0  0  0  0
   -0.6042   -0.1700    0.0000 C   0  0  0  0  0  0  0  0  0  0  0  0
    0.1896    0.0567    0.0000 C   0  0  0  0  0  0  0  0  0  0  0  0
    0.9875   -0.1700    0.0000 C   0  0  0  0  0  0  0  0  0  0  0  0
    1.4007    0.5445    0.0000 C   0  0  0  0  0  0  0  0  0  0  0  0
    0.6069    0.3179    0.0000 O   0  0  0  0  0  0  0  0  0  0  0  0
    1.4007    1.3695    0.0000 O   0  0  0  0  0  0  0  0  0  0  0  0
   -0.9882    0.3314    0.0000 C   0  0  0  0  0  0  0  0  0  0  0  0
   -1.4007    0.0431    0.0000 O   0  0  0  0  0  0  0  0  0  0  0  0
   -0.2229   -0.6584    0.0000 N   0  3  0  0  0  0  0  0  0  0  0  0
    0.1876   -1.3695    0.0000 O   0  0  0  0  0  0  0  0  0  0  0  0
   -1.0445   -0.6584    0.0000 O   0  5  0  0  0  0  0  0  0  0  0  0
  3 10  1  0      
 10 11  2  0      
 10 12  1  0      
  1  2  1  0      
  2  3  1  0      
  3  4  1  0      
  4  5  1  0      
  5  6  1  0      
  6  1  1  0      
  5  7  1  0      
  1  8  1  0      
  2  9  1  0      
M  CHG  2  10   1  12  -1
M  APO  1   7   1
M  STY  1   1 SUP
M  SLB  1   1   1
M  SAL   1  3  10  11  12
M  SBL   1  1   1
M  SMT   1 NO2
M  SBV   1   1    0.4125    0.7151
M  END
>  <Name>
143

$$$$
Figure1C_complete_curated.sdf
  ChemDraw07102017162D

 11 11  0  0  1  0  0  0  0  0999 V2000
   -0.6683    0.8019    0.0000 C   0  0  0  0  0  0  0  0  0  0  0  0
   -0.4145    0.0170    0.0000 C   0  0  0  0  0  0  0  0  0  0  0  0
    0.4105    0.0149    0.0000 C   0  0  0  0  0  0  0  0  0  0  0  0
    0.6669    0.7985    0.0000 C   0  0  0  0  0  0  0  0  0  0  0  0
    0.0007    1.2857    0.0000 O   0  0  0  0  0  0  0  0  0  0  0  0
    1.4492    1.0502    0.0000 O   0  0  0  0  0  0  0  0  0  0  0  0
   -1.2117   -0.1968    0.0000 C   0  0  0  0  0  0  0  0  0  0  0  0
   -0.4145   -0.8080    0.0000 C   0  0  0  0  0  0  0  0  0  0  0  0
    0.2972   -1.2192    0.0000 O   0  0  0  0  0  0  0  0  0  0  0  0
   -1.0876   -1.2857    0.0000 O   0  0  0  0  0  0  0  0  0  0  0  0
   -1.4492    1.0577    0.0000 C   0  0  0  0  0  0  0  0  0  0  0  0
  1  2  1  0      
  2  3  1  0      
  3  4  1  0      
  4  5  1  0      
  5  1  1  0      
  4  6  1  1      
  2  7  1  6      
  2  8  1  1      
  8  9  1  0      
  8 10  2  0      
  1 11  1  6      
M  APO  1   6   1
M  END
>  <Name>
145

$$$$
Figure1C_complete_curated.sdf
  ChemDraw07102017162D

 11 11  0  0  1  0  0  0  0  0999 V2000
   -0.6683    0.7694    0.0000 C   0  0  0  0  0  0  0  0  0  0  0  0
   -0.4152   -0.0163    0.0000 C   0  0  0  0  0  0  0  0  0  0  0  0
    0.4105   -0.0183    0.0000 C   0  0  0  0  0  0  0  0  0  0  0  0
    0.6669    0.7660    0.0000 C   0  0  0  0  0  0  0  0  0  0  0  0
    0.0007    1.2524    0.0000 O   0  0  0  0  0  0  0  0  0  0  0  0
    1.4492    1.0177    0.0000 O   0  0  0  0  0  0  0  0  0  0  0  0
   -1.2124   -0.2293    0.0000 O   0  0  0  0  0  0  0  0  0  0  0  0
   -0.4152   -0.8413    0.0000 C   0  0  0  0  0  0  0  0  0  0  0  0
    0.2965   -1.2524    0.0000 O   0  0  0  0  0  0  0  0  0  0  0  0
   -1.1262   -1.2524    0.0000 O   0  0  0  0  0  0  0  0  0  0  0  0
   -1.4492    1.0251    0.0000 C   0  0  0  0  0  0  0  0  0  0  0  0
  1  2  1  0      
  2  3  1  0      
  3  4  1  0      
  4  5  1  0      
  5  1  1  0      
  4  6  1  1      
  2  7  1  1      
  2  8  1  6      
  8  9  1  0      
  8 10  2  0      
  1 11  1  6      
M  APO  1   6   1
M  END
>  <Name>
146

$$$$
Figure1C_complete_curated.sdf
  ChemDraw07102017162D

 11 11  0  0  0  0  0  0  0  0999 V2000
   -0.2185    0.3572    0.0000 C   0  0  0  0  0  0  0  0  0  0  0  0
   -0.6316   -0.3572    0.0000 C   0  0  0  0  0  0  0  0  0  0  0  0
    0.1622   -0.1306    0.0000 C   0  0  0  0  0  0  0  0  0  0  0  0
    0.9600   -0.3572    0.0000 C   0  0  0  0  0  0  0  0  0  0  0  0
    1.3732    0.3572    0.0000 C   0  0  0  0  0  0  0  0  0  0  0  0
    0.5794    0.1299    0.0000 O   0  0  0  0  0  0  0  0  0  0  0  0
    1.3732    1.1822    0.0000 O   0  0  0  0  0  0  0  0  0  0  0  0
    0.1622    0.6944    0.0000 N   0  0  0  0  0  0  0  0  0  0  0  0
   -1.3732   -0.0811    0.0000 O   0  0  0  0  0  0  0  0  0  0  0  0
   -1.0156    0.1944    0.0000 C   0  0  0  0  0  0  0  0  0  0  0  0
    0.9600   -1.1822    0.0000 O   0  0  0  0  0  0  0  0  0  0  0  0
  1  2  1  0      
  2  3  1  0      
  3  4  1  0      
  4  5  1  0      
  5  6  1  0      
  6  1  1  0      
  5  7  1  0      
  3  8  1  0      
  2  9  1  0      
  1 10  1  0      
  4 11  1  0      
M  APO  1   7   1
M  END
>  <Name>
147

$$$$
Figure1C_complete_curated.sdf
  ChemDraw07102017162D

 11 11  0  0  0  0  0  0  0  0999 V2000
   -0.2320   -0.2096    0.0000 C   0  0  0  0  0  0  0  0  0  0  0  0
   -0.6452   -0.9241    0.0000 C   0  0  0  0  0  0  0  0  0  0  0  0
    0.1486   -0.6975    0.0000 C   0  0  0  0  0  0  0  0  0  0  0  0
    0.9464   -0.9241    0.0000 C   0  0  0  0  0  0  0  0  0  0  0  0
    1.3596   -0.2096    0.0000 C   0  0  0  0  0  0  0  0  0  0  0  0
    0.5658   -0.4369    0.0000 O   0  0  0  0  0  0  0  0  0  0  0  0
    1.3596    0.6154    0.0000 O   0  0  0  0  0  0  0  0  0  0  0  0
    0.1486    0.1275    0.0000 N   0  0  0  0  0  0  0  0  0  0  0  0
   -1.3596   -0.5122    0.0000 O   0  0  0  0  0  0  0  0  0  0  0  0
   -1.0292   -0.3725    0.0000 C   0  0  0  0  0  0  0  0  0  0  0  0
    0.3616    0.9241    0.0000 O   0  0  0  0  0  0  0  0  0  0  0  0
  1  2  1  0      
  2  3  1  0      
  3  4  1  0      
  4  5  1  0      
  5  6  1  0      
  6  1  1  0      
  5  7  1  0      
  3  8  2  0      
  2  9  1  0      
  1 10  1  0      
  8 11  1  0      
M  APO  1   7   1
M  END
>  <Name>
148

$$$$
Figure1C_complete_curated.sdf
  ChemDraw07102017162D

 11 11  0  0  1  0  0  0  0  0999 V2000
   -0.6679    0.7690    0.0000 C   0  0  0  0  0  0  0  0  0  0  0  0
   -0.4149   -0.0166    0.0000 C   0  0  0  0  0  0  0  0  0  0  0  0
    0.4101   -0.0187    0.0000 C   0  0  0  0  0  0  0  0  0  0  0  0
    0.6666    0.7656    0.0000 C   0  0  0  0  0  0  0  0  0  0  0  0
    0.0010    1.2528    0.0000 O   0  0  0  0  0  0  0  0  0  0  0  0
    1.4488    1.0173    0.0000 O   0  0  0  0  0  0  0  0  0  0  0  0
   -1.2121   -0.2297    0.0000 N   0  0  0  0  0  0  0  0  0  0  0  0
   -0.4149   -0.8416    0.0000 C   0  0  0  0  0  0  0  0  0  0  0  0
    0.2968   -1.2528    0.0000 O   0  0  0  0  0  0  0  0  0  0  0  0
   -1.1266   -1.2528    0.0000 O   0  0  0  0  0  0  0  0  0  0  0  0
   -1.4488    1.0248    0.0000 C   0  0  0  0  0  0  0  0  0  0  0  0
  1  2  1  0      
  2  3  1  0      
  3  4  1  0      
  4  5  1  0      
  5  1  1  0      
  4  6  1  1      
  2  7  1  1      
  2  8  1  6      
  8  9  1  0      
  8 10  2  0      
  1 11  1  6      
M  APO  1   6   1
M  END
>  <Name>
149

$$$$
Figure1C_complete_curated.sdf
  ChemDraw07102017162D

 10 10  0  0  0  0  0  0  0  0999 V2000
   -0.2327   -0.0553    0.0000 C   0  0  0  0  0  0  0  0  0  0  0  0
   -0.6452   -0.7697    0.0000 C   0  0  0  0  0  0  0  0  0  0  0  0
    0.1486   -0.5431    0.0000 C   0  0  0  0  0  0  0  0  0  0  0  0
    0.9464   -0.7697    0.0000 C   0  0  0  0  0  0  0  0  0  0  0  0
    1.3596   -0.0553    0.0000 C   0  0  0  0  0  0  0  0  0  0  0  0
    0.5652   -0.2819    0.0000 O   0  0  0  0  0  0  0  0  0  0  0  0
    1.3596    0.7697    0.0000 O   0  0  0  0  0  0  0  0  0  0  0  0
    0.1486    0.2819    0.0000 O   0  0  0  0  0  0  0  0  0  0  0  0
   -1.3596   -0.3572    0.0000 O   0  0  0  0  0  0  0  0  0  0  0  0
   -1.0299   -0.2181    0.0000 C   0  0  0  0  0  0  0  0  0  0  0  0
  1  2  1  0      
  2  3  1  0      
  3  4  1  0      
  4  5  1  0      
  5  6  1  0      
  6  1  1  0      
  5  7  1  0      
  3  8  2  0      
  2  9  1  0      
  1 10  1  0      
M  APO  1   7   1
M  END
>  <Name>
150

$$$$
Figure1C_complete_curated.sdf
  ChemDraw07102017162D

 10 10  0  0  0  0  0  0  0  0999 V2000
   -0.3976    0.3572    0.0000 C   0  0  0  0  0  0  0  0  0  0  0  0
   -0.8101   -0.3572    0.0000 C   0  0  0  0  0  0  0  0  0  0  0  0
   -0.0170   -0.1306    0.0000 C   0  0  0  0  0  0  0  0  0  0  0  0
    0.7809   -0.3572    0.0000 C   0  0  0  0  0  0  0  0  0  0  0  0
    1.1941    0.3572    0.0000 C   0  0  0  0  0  0  0  0  0  0  0  0
    0.4010    0.1306    0.0000 O   0  0  0  0  0  0  0  0  0  0  0  0
    1.1941    1.1822    0.0000 O   0  0  0  0  0  0  0  0  0  0  0  0
   -0.0170    0.6944    0.0000 O   0  0  0  0  0  0  0  0  0  0  0  0
   -0.8101   -1.1822    0.0000 O   0  0  0  0  0  0  0  0  0  0  0  0
   -1.1941    0.1944    0.0000 C   0  0  0  0  0  0  0  0  0  0  0  0
  1  2  1  0      
  2  3  1  0      
  3  4  1  0      
  4  5  1  0      
  5  6  1  0      
  6  1  1  0      
  5  7  1  0      
  3  8  2  0      
  2  9  1  0      
  1 10  1  0      
M  APO  1   7   1
M  END
>  <Name>
151

$$$$
Figure1C_complete_curated.sdf
  ChemDraw07102017162D

 11 11  0  0  0  0  0  0  0  0999 V2000
   -0.2066   -0.0553    0.0000 C   0  0  0  0  0  0  0  0  0  0  0  0
   -0.6198   -0.7697    0.0000 C   0  0  0  0  0  0  0  0  0  0  0  0
    0.1740   -0.5431    0.0000 C   0  0  0  0  0  0  0  0  0  0  0  0
    0.9719   -0.7697    0.0000 C   0  0  0  0  0  0  0  0  0  0  0  0
    1.3851   -0.0553    0.0000 C   0  0  0  0  0  0  0  0  0  0  0  0
    0.5913   -0.2819    0.0000 O   0  0  0  0  0  0  0  0  0  0  0  0
    1.3851    0.7697    0.0000 O   0  0  0  0  0  0  0  0  0  0  0  0
    0.1740    0.2819    0.0000 N   0  0  0  0  0  0  0  0  0  0  0  0
   -1.3851   -0.4617    0.0000 O   0  0  0  0  0  0  0  0  0  0  0  0
   -1.0241   -0.1218    0.0000 C   0  0  0  0  0  0  0  0  0  0  0  0
   -0.4210    0.7419    0.0000 O   0  0  0  0  0  0  0  0  0  0  0  0
  1  2  1  0      
  2  3  1  0      
  3  4  1  0      
  4  5  1  0      
  5  6  1  0      
  6  1  1  0      
  5  7  1  0      
  3  8  1  0      
  2  9  1  0      
  1 10  1  4      
  1 11  1  4      
M  APO  1   7   1
M  END
>  <Name>
152

$$$$
Figure1C_complete_curated.sdf
  ChemDraw07102017162D

 12 12  0  0  0  0  0  0  0  0999 V2000
   -0.9607   -0.0553    0.0000 C   0  0  0  0  0  0  0  0  0  0  0  0
   -0.5482   -0.7697    0.0000 C   0  0  0  0  0  0  0  0  0  0  0  0
    0.2503   -0.5607    0.0000 C   0  0  0  0  0  0  0  0  0  0  0  0
    1.0435   -0.7697    0.0000 C   0  0  0  0  0  0  0  0  0  0  0  0
    0.6303   -0.0553    0.0000 O   0  0  0  0  0  0  0  0  0  0  0  0
   -0.1676   -0.2649    0.0000 C   0  0  0  0  0  0  0  0  0  0  0  0
    1.7579   -0.3579    0.0000 O   0  0  0  0  0  0  0  0  0  0  0  0
    0.6622   -1.2752    0.0000 N   0  0  0  0  0  0  0  0  0  0  0  0
   -1.3623   -0.6869    0.0000 O   0  0  0  0  0  0  0  0  0  0  0  0
   -1.7579   -0.2690    0.0000 O   0  0  0  0  0  0  0  0  0  0  0  0
   -0.5801    0.4502    0.0000 C   0  0  0  0  0  0  0  0  0  0  0  0
   -0.5801    1.2752    0.0000 O   0  0  0  0  0  0  0  0  0  0  0  0
  1  2  1  0      
  2  3  1  0      
  3  4  1  0      
  4  5  1  0      
  5  6  1  0      
  6  1  1  0      
  4  7  1  0      
  3  8  1  0      
  2  9  1  0      
  1 10  1  0      
  6 11  1  0      
 11 12  1  0      
M  APO  1   7   1
M  END
>  <Name>
153

$$$$
Figure1C_complete_curated.sdf
  ChemDraw07102017162D

 15 15  0  0  0  0  0  0  0  0999 V2000
   -0.6031   -0.0655    0.0000 C   0  0  0  0  0  0  0  0  0  0  0  0
   -0.1913   -0.7799    0.0000 C   0  0  0  0  0  0  0  0  0  0  0  0
    0.6072   -0.5709    0.0000 C   0  0  0  0  0  0  0  0  0  0  0  0
    1.4003   -0.7799    0.0000 C   0  0  0  0  0  0  0  0  0  0  0  0
    0.9878   -0.0655    0.0000 O   0  0  0  0  0  0  0  0  0  0  0  0
    0.1900   -0.2744    0.0000 C   0  0  0  0  0  0  0  0  0  0  0  0
   -0.2232    0.4400    0.0000 C   0  0  0  0  0  0  0  0  0  0  0  0
   -1.4003   -0.2792    0.0000 O   0  0  0  0  0  0  0  0  0  0  0  0
   -1.0163   -0.7799    0.0000 O   0  0  0  0  0  0  0  0  0  0  0  0
    0.9566   -1.2406    0.0000 O   0  0  0  0  0  0  0  0  0  0  0  0
    1.4003   -1.6049    0.0000 O   0  0  0  0  0  0  0  0  0  0  0  0
    0.3603    1.0234    0.0000 S   0  0  0  0  0  0  0  0  0  0  0  0
   -0.2205    1.6049    0.0000 O   0  0  0  0  0  0  0  0  0  0  0  0
    0.9417    0.4420    0.0000 O   0  0  0  0  0  0  0  0  0  0  0  0
    0.9417    1.6049    0.0000 O   0  0  0  0  0  0  0  0  0  0  0  0
 12 15  1  0      
 12 14  2  0      
 12 13  2  0      
  7 12  1  0      
  1  2  1  0      
  2  3  1  0      
  3  4  1  0      
  4  5  1  0      
  5  6  1  0      
  6  1  1  0      
  6  7  1  0      
  1  8  1  0      
  2  9  1  0      
  3 10  1  0      
  4 11  1  0      
M  APO  1  11   1
M  STY  1   1 SUP
M  SLB  1   1   1
M  SAL   1  4  12  13  14  15
M  SBL   1  1   4
M  SMT   1 SO3H
M  SBV   1   4   -0.5835   -0.5835
M  END
>  <Name>
155

$$$$
Figure1C_complete_curated.sdf
  ChemDraw07102017162D

 12 12  0  0  0  0  0  0  0  0999 V2000
   -0.9359   -0.1873    0.0000 C   0  0  0  0  0  0  0  0  0  0  0  0
   -0.5234   -0.9017    0.0000 C   0  0  0  0  0  0  0  0  0  0  0  0
    0.2751   -0.6927    0.0000 C   0  0  0  0  0  0  0  0  0  0  0  0
    1.0682   -0.9017    0.0000 C   0  0  0  0  0  0  0  0  0  0  0  0
    0.6550   -0.1873    0.0000 O   0  0  0  0  0  0  0  0  0  0  0  0
   -0.1428   -0.3962    0.0000 C   0  0  0  0  0  0  0  0  0  0  0  0
    0.2751    0.2090    0.0000 O   0  0  0  0  0  0  0  0  0  0  0  0
   -0.5553    0.3182    0.0000 C   0  0  0  0  0  0  0  0  0  0  0  0
    0.0282    0.9017    0.0000 O   0  0  0  0  0  0  0  0  0  0  0  0
   -1.6510   -0.3908    0.0000 O   0  0  0  0  0  0  0  0  0  0  0  0
   -1.3484   -0.9017    0.0000 O   0  0  0  0  0  0  0  0  0  0  0  0
    1.6510   -0.3182    0.0000 O   0  0  0  0  0  0  0  0  0  0  0  0
  1  2  1  0      
  2  3  1  0      
  3  4  1  0      
  4  5  1  0      
  5  6  1  0      
  6  1  1  0      
  3  7  1  0      
  6  8  1  0      
  8  9  1  0      
  1 10  1  0      
  2 11  1  0      
  4 12  1  0      
M  APO  1  12   1
M  END
>  <Name>
156

$$$$
Figure1C_complete_curated.sdf
  ChemDraw07102017162D

 10 10  0  0  0  0  0  0  0  0999 V2000
   -1.0017    0.5336    0.0000 C   0  0  0  0  0  0  0  0  0  0  0  0
   -0.5892   -0.1808    0.0000 C   0  0  0  0  0  0  0  0  0  0  0  0
    0.2086    0.0282    0.0000 C   0  0  0  0  0  0  0  0  0  0  0  0
    1.0017   -0.1808    0.0000 C   0  0  0  0  0  0  0  0  0  0  0  0
    0.5899    0.5336    0.0000 O   0  0  0  0  0  0  0  0  0  0  0  0
   -0.2086    0.3253    0.0000 C   0  0  0  0  0  0  0  0  0  0  0  0
    1.7162    0.2317    0.0000 O   0  0  0  0  0  0  0  0  0  0  0  0
   -1.7162    0.1211    0.0000 O   0  0  0  0  0  0  0  0  0  0  0  0
   -0.5892   -1.0058    0.0000 O   0  0  0  0  0  0  0  0  0  0  0  0
    0.2086    1.0058    0.0000 O   0  0  0  0  0  0  0  0  0  0  0  0
  1  2  1  0      
  2  3  1  0      
  3  4  1  0      
  4  5  1  0      
  5  6  1  0      
  6  1  1  0      
  4  7  1  0      
  1  8  1  0      
  2  9  1  0      
  3 10  1  0      
M  APO  1   7   1
M  END
>  <Name>
158

$$$$
Figure1C_complete_curated.sdf
  ChemDraw07102017162D

 11 11  0  0  0  0  0  0  0  0999 V2000
   -0.5896    0.3572    0.0000 C   0  0  0  0  0  0  0  0  0  0  0  0
   -1.0021   -0.3572    0.0000 C   0  0  0  0  0  0  0  0  0  0  0  0
   -0.2090   -0.1299    0.0000 C   0  0  0  0  0  0  0  0  0  0  0  0
    0.5896   -0.3572    0.0000 C   0  0  0  0  0  0  0  0  0  0  0  0
    1.0014    0.3572    0.0000 C   0  0  0  0  0  0  0  0  0  0  0  0
    0.2083    0.1313    0.0000 O   0  0  0  0  0  0  0  0  0  0  0  0
   -1.3861    0.0811    0.0000 C   0  0  0  0  0  0  0  0  0  0  0  0
   -1.0021   -1.1822    0.0000 O   0  0  0  0  0  0  0  0  0  0  0  0
   -0.6215   -0.8443    0.0000 O   0  0  0  0  0  0  0  0  0  0  0  0
    1.3861   -0.1428    0.0000 O   0  0  0  0  0  0  0  0  0  0  0  0
    1.0014    1.1822    0.0000 O   0  0  0  0  0  0  0  0  0  0  0  0
  1  2  1  0      
  2  3  1  0      
  3  4  1  0      
  4  5  1  0      
  5  6  1  0      
  6  1  1  0      
  1  7  1  0      
  2  8  1  0      
  3  9  1  0      
  4 10  1  0      
  5 11  1  0      
M  APO  1  11   1
M  END
>  <Name>
157

$$$$
Figure1C_complete_curated.sdf
  ChemDraw07102017162D

 12 12  0  0  0  0  0  0  0  0999 V2000
   -0.9726    0.5173    0.0000 C   0  0  0  0  0  0  0  0  0  0  0  0
   -0.5601   -0.1971    0.0000 C   0  0  0  0  0  0  0  0  0  0  0  0
    0.2378    0.0119    0.0000 C   0  0  0  0  0  0  0  0  0  0  0  0
    1.0316   -0.1971    0.0000 C   0  0  0  0  0  0  0  0  0  0  0  0
    0.6191    0.5173    0.0000 O   0  0  0  0  0  0  0  0  0  0  0  0
   -0.1788    0.3077    0.0000 C   0  0  0  0  0  0  0  0  0  0  0  0
    1.6870   -0.6985    0.0000 O   0  0  0  0  0  0  0  0  0  0  0  0
    0.4522   -0.7853    0.0000 O   0  0  0  0  0  0  0  0  0  0  0  0
   -0.5601   -1.0221    0.0000 O   0  0  0  0  0  0  0  0  0  0  0  0
   -1.6870    0.9298    0.0000 N   0  0  0  0  0  0  0  0  0  0  0  0
   -0.5920    1.0221    0.0000 C   0  0  0  0  0  0  0  0  0  0  0  0
   -1.3572   -0.4115    0.0000 C   0  0  0  0  0  0  0  0  0  0  0  0
  1  2  1  0      
  2  3  1  0      
  3  4  1  0      
  4  5  1  0      
  5  6  1  0      
  6  1  1  0      
  4  7  1  4      
  3  8  1  4      
  2  9  1  4      
  1 10  1  4      
  6 11  1  4      
  2 12  1  4      
M  APO  1   7   1
M  END
>  <Name>
110

$$$$
Figure1C_complete_curated.sdf
  ChemDraw07102017162D

 12 12  0  0  0  0  0  0  0  0999 V2000
   -0.4101    0.7416    0.0000 C   0  0  0  0  0  0  0  0  0  0  0  0
   -0.7887    0.0081    0.0000 C   0  0  0  0  0  0  0  0  0  0  0  0
   -0.0064    0.2714    0.0000 C   0  0  0  0  0  0  0  0  0  0  0  0
    0.8009    0.0828    0.0000 C   0  0  0  0  0  0  0  0  0  0  0  0
    1.1795    0.8155    0.0000 C   0  0  0  0  0  0  0  0  0  0  0  0
    0.3979    0.5523    0.0000 O   0  0  0  0  0  0  0  0  0  0  0  0
    1.9285    0.3033    0.0000 O   0  0  0  0  0  0  0  0  0  0  0  0
   -0.7500   -0.8155    0.0000 O   0  0  0  0  0  0  0  0  0  0  0  0
   -1.1049    0.2958    0.0000 C   0  0  0  0  0  0  0  0  0  0  0  0
   -1.9285    0.2571    0.0000 O   0  0  0  0  0  0  0  0  0  0  0  0
   -0.3586   -0.4613    0.0000 O   0  0  0  0  0  0  0  0  0  0  0  0
    0.8396   -0.7416    0.0000 O   0  0  0  0  0  0  0  0  0  0  0  0
  1  2  1  0      
  2  3  1  0      
  3  4  1  0      
  4  5  1  0      
  5  6  1  0      
  6  1  1  0      
  2  8  1  0      
  1  9  1  0      
  9 10  1  0      
  3 11  1  0      
  4 12  1  0      
  7  5  1  0      
M  APO  1   7   1
M  END
>  <Name>
144

$$$$
Figure1C_complete_curated.sdf
  ChemDraw07102017162D

 12 12  0  0  1  0  0  0  0  0999 V2000
   -0.3823   -1.0638    0.0000 C   0  0  0  0  0  0  0  0  0  0  0  0
    0.4427   -1.0462    0.0000 C   0  0  0  0  0  0  0  0  0  0  0  0
    0.8396   -0.3229    0.0000 C   0  0  0  0  0  0  0  0  0  0  0  0
    0.4122    0.3826    0.0000 O   0  0  0  0  0  0  0  0  0  0  0  0
   -0.4128    0.3643    0.0000 C   0  0  0  0  0  0  0  0  0  0  0  0
   -0.8104   -0.3582    0.0000 C   0  0  0  0  0  0  0  0  0  0  0  0
   -0.7799   -1.7870    0.0000 O   0  0  0  0  0  0  0  0  0  0  0  0
    0.8694   -1.7518    0.0000 O   0  0  0  0  0  0  0  0  0  0  0  0
   -0.8389    1.0672    0.0000 C   0  0  0  0  0  0  0  0  0  0  0  0
   -1.6605    1.0496    0.0000 O   0  0  0  0  0  0  0  0  0  0  0  0
   -0.4427    1.7870    0.0000 O   0  0  0  0  0  0  0  0  0  0  0  0
    1.6605   -0.3060    0.0000 O   0  0  0  0  0  0  0  0  0  0  0  0
  1  2  1  0      
  2  3  1  0      
  3  4  1  0      
  4  5  1  0      
  5  6  1  0      
  6  1  1  0      
  1  7  1  1      
  2  8  1  1      
  5  9  1  1      
  9 10  1  0      
  9 11  2  0      
  3 12  1  6      
M  APO  1  12   1
M  END
>  <Name>
139

$$$$
Figure1C_complete_curated.sdf
  ChemDraw07102017162D

 13 13  0  0  1  0  0  0  0  0999 V2000
   -0.3826   -1.0642    0.0000 C   0  0  0  0  0  0  0  0  0  0  0  0
    0.4424   -1.0465    0.0000 C   0  0  0  0  0  0  0  0  0  0  0  0
    0.8399   -0.3233    0.0000 C   0  0  0  0  0  0  0  0  0  0  0  0
    0.4118    0.3823    0.0000 O   0  0  0  0  0  0  0  0  0  0  0  0
   -0.4132    0.3647    0.0000 C   0  0  0  0  0  0  0  0  0  0  0  0
   -0.8108   -0.3586    0.0000 C   0  0  0  0  0  0  0  0  0  0  0  0
   -1.6358   -0.3762    0.0000 O   0  0  0  0  0  0  0  0  0  0  0  0
   -0.7802   -1.7874    0.0000 O   0  0  0  0  0  0  0  0  0  0  0  0
    0.8698   -1.7521    0.0000 O   0  0  0  0  0  0  0  0  0  0  0  0
   -0.8392    1.0675    0.0000 C   0  0  0  0  0  0  0  0  0  0  0  0
   -1.6609    1.0499    0.0000 O   0  0  0  0  0  0  0  0  0  0  0  0
   -0.4430    1.7874    0.0000 O   0  0  0  0  0  0  0  0  0  0  0  0
    1.6609   -0.3063    0.0000 O   0  0  0  0  0  0  0  0  0  0  0  0
  1  2  1  0      
  2  3  1  0      
  3  4  1  0      
  4  5  1  0      
  5  6  1  0      
  6  1  1  0      
  6  7  1  6      
  1  8  1  1      
  2  9  1  6      
  5 10  1  1      
 10 11  1  0      
 10 12  2  0      
  3 13  1  6      
M  APO  1  13   1
M  END
>  <Name>
154

$$$$
Figure1C_complete_curated.sdf
  ChemDraw07102017162D

 11 11  0  0  0  0  0  0  0  0999 V2000
   -0.3976    0.3572    0.0000 C   0  0  0  0  0  0  0  0  0  0  0  0
   -0.8094   -0.3572    0.0000 C   0  0  0  0  0  0  0  0  0  0  0  0
   -0.0163   -0.1299    0.0000 C   0  0  0  0  0  0  0  0  0  0  0  0
    0.7816   -0.3572    0.0000 C   0  0  0  0  0  0  0  0  0  0  0  0
    1.1941    0.3572    0.0000 C   0  0  0  0  0  0  0  0  0  0  0  0
    0.4010    0.1306    0.0000 O   0  0  0  0  0  0  0  0  0  0  0  0
    1.1941    1.1822    0.0000 O   0  0  0  0  0  0  0  0  0  0  0  0
    0.7816   -1.1822    0.0000 O   0  0  0  0  0  0  0  0  0  0  0  0
   -0.3752   -0.8450    0.0000 O   0  0  0  0  0  0  0  0  0  0  0  0
   -1.1941    0.1435    0.0000 C   0  0  0  0  0  0  0  0  0  0  0  0
   -0.7951   -1.0370    0.0000 O   0  0  0  0  0  0  0  0  0  0  0  0
  1  2  1  0      
  2  3  1  0      
  3  4  1  0      
  4  5  1  0      
  5  6  1  0      
  6  1  1  0      
  5  7  1  0      
  4  8  1  0      
  3  9  1  0      
  1 10  1  0      
  2 11  1  0      
M  APO  1   7   1
M  END
>  <Name>
125

$$$$
Figure1C_complete_curated.sdf
  ChemDraw07102017162D

 12 12  0  0  0  0  0  0  0  0999 V2000
   -0.7314    0.3365    0.0000 C   0  0  0  0  0  0  0  0  0  0  0  0
   -0.3189   -0.3772    0.0000 C   0  0  0  0  0  0  0  0  0  0  0  0
    0.4797   -0.1683    0.0000 C   0  0  0  0  0  0  0  0  0  0  0  0
    1.2728   -0.3772    0.0000 C   0  0  0  0  0  0  0  0  0  0  0  0
    0.8596    0.3365    0.0000 O   0  0  0  0  0  0  0  0  0  0  0  0
    0.0617    0.1275    0.0000 C   0  0  0  0  0  0  0  0  0  0  0  0
    1.8563    0.2056    0.0000 O   0  0  0  0  0  0  0  0  0  0  0  0
   -0.2782    0.7924    0.0000 C   0  0  0  0  0  0  0  0  0  0  0  0
   -0.9546   -0.2558    0.0000 O   0  0  0  0  0  0  0  0  0  0  0  0
    0.8698   -0.7924    0.0000 O   0  0  0  0  0  0  0  0  0  0  0  0
   -1.5482    0.2212    0.0000 C   0  0  0  0  0  0  0  0  0  0  0  0
   -1.8563   -0.5441    0.0000 O   0  0  0  0  0  0  0  0  0  0  0  0
  1  2  1  0      
  2  3  1  0      
  3  4  1  0      
  4  5  1  0      
  5  6  1  0      
  6  1  1  0      
  4  7  1  0      
  6  8  1  0      
  2  9  1  0      
  3 10  1  0      
  1 11  1  0      
 11 12  2  0      
M  APO  1   7   1
M  APO  1  11   2
M  END
>  <Name>
93

$$$$
Figure1C_complete_curated.sdf
  ChemDraw07102017162D

 12 12  0  0  0  0  0  0  0  0999 V2000
   -1.0173    0.5407    0.0000 C   0  0  0  0  0  0  0  0  0  0  0  0
   -0.6048   -0.1737    0.0000 C   0  0  0  0  0  0  0  0  0  0  0  0
    0.1937    0.0360    0.0000 C   0  0  0  0  0  0  0  0  0  0  0  0
    0.9868   -0.1737    0.0000 C   0  0  0  0  0  0  0  0  0  0  0  0
    0.5743    0.5407    0.0000 O   0  0  0  0  0  0  0  0  0  0  0  0
   -0.2242    0.3318    0.0000 C   0  0  0  0  0  0  0  0  0  0  0  0
    1.7304    0.1839    0.0000 O   0  0  0  0  0  0  0  0  0  0  0  0
    0.5913   -0.6866    0.0000 O   0  0  0  0  0  0  0  0  0  0  0  0
   -0.6137   -0.9987    0.0000 O   0  0  0  0  0  0  0  0  0  0  0  0
   -1.7304    0.1262    0.0000 N   0  0  0  0  0  0  0  0  0  0  0  0
   -0.7100    0.9987    0.0000 C   0  0  0  0  0  0  0  0  0  0  0  0
   -0.1537   -0.4898    0.0000 C   0  0  0  0  0  0  0  0  0  0  0  0
  1  2  1  0      
  2  3  1  0      
  3  4  1  0      
  4  5  1  0      
  5  6  1  0      
  6  1  1  0      
  4  7  1  0      
  3  8  1  0      
  2  9  1  0      
  1 10  1  0      
  6 11  1  0      
  6 12  1  0      
M  APO  1   7   1
M  END
>  <Name>
87

$$$$
Figure1C_complete_curated.sdf
  ChemDraw07102017162D

  9  9  0  0  0  0  0  0  0  0999 V2000
   -0.2012    0.2066    0.0000 C   0  0  0  0  0  0  0  0  0  0  0  0
   -0.6137   -0.5078    0.0000 C   0  0  0  0  0  0  0  0  0  0  0  0
    0.1801   -0.2812    0.0000 C   0  0  0  0  0  0  0  0  0  0  0  0
    0.9780   -0.5078    0.0000 C   0  0  0  0  0  0  0  0  0  0  0  0
    1.3898    0.2066    0.0000 C   0  0  0  0  0  0  0  0  0  0  0  0
    0.5967   -0.0193    0.0000 O   0  0  0  0  0  0  0  0  0  0  0  0
    1.3776    1.0316    0.0000 O   0  0  0  0  0  0  0  0  0  0  0  0
   -0.1632   -1.0316    0.0000 O   0  0  0  0  0  0  0  0  0  0  0  0
   -1.3898   -0.2297    0.0000 N   0  0  0  0  0  0  0  0  0  0  0  0
  1  2  1  0      
  2  3  1  0      
  3  4  1  0      
  4  5  1  0      
  5  6  1  0      
  6  1  1  0      
  5  7  1  0      
  3  8  1  0      
  2  9  1  0      
M  APO  1   7   1
M  END
>  <Name>
138

$$$$
Figure1C_complete_curated.sdf
  ChemDraw07102017162D

 12 12  0  0  0  0  0  0  0  0999 V2000
   -0.6445    0.2249    0.0000 C   0  0  0  0  0  0  0  0  0  0  0  0
   -0.2320   -0.4888    0.0000 C   0  0  0  0  0  0  0  0  0  0  0  0
    0.5658   -0.2799    0.0000 C   0  0  0  0  0  0  0  0  0  0  0  0
    1.3589   -0.4888    0.0000 C   0  0  0  0  0  0  0  0  0  0  0  0
    0.9471    0.2249    0.0000 O   0  0  0  0  0  0  0  0  0  0  0  0
    0.1486    0.0166    0.0000 C   0  0  0  0  0  0  0  0  0  0  0  0
   -0.2639    0.7310    0.0000 C   0  0  0  0  0  0  0  0  0  0  0  0
   -1.3589   -0.1869    0.0000 O   0  0  0  0  0  0  0  0  0  0  0  0
   -0.2320   -1.3145    0.0000 O   0  0  0  0  0  0  0  0  0  0  0  0
    0.5658    0.6978    0.0000 O   0  0  0  0  0  0  0  0  0  0  0  0
    0.3196    1.3145    0.0000 O   0  0  0  0  0  0  0  0  0  0  0  0
    1.3589   -1.3145    0.0000 O   0  0  0  0  0  0  0  0  0  0  0  0
  1  2  1  0      
  2  3  1  0      
  3  4  1  0      
  4  5  1  0      
  5  6  1  0      
  6  1  1  0      
  6  7  1  0      
  1  8  1  0      
  2  9  1  0      
  3 10  1  0      
  7 11  1  0      
  4 12  1  0      
M  APO  1  12   1
M  END
>  <Name>
163

$$$$
Figure1C_complete_curated.sdf
  ChemDraw07102017162D

 12 12  0  0  0  0  0  0  0  0999 V2000
   -0.6038    0.1598    0.0000 C   0  0  0  0  0  0  0  0  0  0  0  0
   -0.1913   -0.5546    0.0000 C   0  0  0  0  0  0  0  0  0  0  0  0
    0.6065   -0.3457    0.0000 C   0  0  0  0  0  0  0  0  0  0  0  0
    1.4003   -0.5546    0.0000 C   0  0  0  0  0  0  0  0  0  0  0  0
    0.9878    0.1598    0.0000 O   0  0  0  0  0  0  0  0  0  0  0  0
    0.1900   -0.0492    0.0000 C   0  0  0  0  0  0  0  0  0  0  0  0
   -0.2232    0.6652    0.0000 C   0  0  0  0  0  0  0  0  0  0  0  0
    0.1900    1.3796    0.0000 O   0  0  0  0  0  0  0  0  0  0  0  0
   -1.4003   -0.0539    0.0000 O   0  0  0  0  0  0  0  0  0  0  0  0
   -0.9892   -0.5004    0.0000 O   0  0  0  0  0  0  0  0  0  0  0  0
    0.6065    0.5811    0.0000 O   0  0  0  0  0  0  0  0  0  0  0  0
    1.4003   -1.3796    0.0000 O   0  0  0  0  0  0  0  0  0  0  0  0
  1  2  1  0      
  2  3  1  0      
  3  4  1  0      
  4  5  1  0      
  5  6  1  0      
  6  1  1  0      
  6  7  1  0      
  7  8  1  0      
  1  9  1  0      
  2 10  1  0      
  3 11  1  0      
  4 12  1  0      
M  APO  1  12   1
M  END
>  <Name>
160

$$$$
Figure1C_complete_curated.sdf
  ChemDraw07102017162D

 12 12  0  0  0  0  0  0  0  0999 V2000
   -1.1805    0.0661    0.0000 C   0  0  0  0  0  0  0  0  0  0  0  0
   -0.7680   -0.6489    0.0000 C   0  0  0  0  0  0  0  0  0  0  0  0
    0.0299   -0.4400    0.0000 C   0  0  0  0  0  0  0  0  0  0  0  0
    0.8230   -0.6489    0.0000 C   0  0  0  0  0  0  0  0  0  0  0  0
    0.4111    0.0661    0.0000 O   0  0  0  0  0  0  0  0  0  0  0  0
   -0.3874   -0.1435    0.0000 C   0  0  0  0  0  0  0  0  0  0  0  0
   -0.7999    0.5709    0.0000 C   0  0  0  0  0  0  0  0  0  0  0  0
   -1.1805    0.8912    0.0000 O   0  0  0  0  0  0  0  0  0  0  0  0
   -1.5374   -0.5078    0.0000 O   0  0  0  0  0  0  0  0  0  0  0  0
    0.4424   -1.1544    0.0000 O   0  0  0  0  0  0  0  0  0  0  0  0
    1.5374   -0.2364    0.0000 O   0  0  0  0  0  0  0  0  0  0  0  0
   -0.2164    1.1544    0.0000 O   0  0  0  0  0  0  0  0  0  0  0  0
  1  2  1  0      
  2  3  1  0      
  3  4  1  0      
  4  5  1  0      
  5  6  1  0      
  6  1  1  0      
  6  7  1  0      
  1  8  1  0      
  2  9  1  0      
  3 10  1  0      
  4 11  1  0      
  7 12  1  0      
M  APO  1  11   1
M  END
>  <Name>
161

$$$$
Figure1C_complete_curated.sdf
  ChemDraw07102017162D

 12 12  0  0  0  0  0  0  0  0999 V2000
   -0.6445    0.2252    0.0000 C   0  0  0  0  0  0  0  0  0  0  0  0
   -0.2327   -0.4892    0.0000 C   0  0  0  0  0  0  0  0  0  0  0  0
    0.5658   -0.2802    0.0000 C   0  0  0  0  0  0  0  0  0  0  0  0
    1.3589   -0.4892    0.0000 C   0  0  0  0  0  0  0  0  0  0  0  0
    0.9464    0.2252    0.0000 O   0  0  0  0  0  0  0  0  0  0  0  0
    0.1486    0.0156    0.0000 C   0  0  0  0  0  0  0  0  0  0  0  0
   -0.2639    0.7300    0.0000 C   0  0  0  0  0  0  0  0  0  0  0  0
   -1.3589   -0.1873    0.0000 O   0  0  0  0  0  0  0  0  0  0  0  0
   -0.2327   -1.3142    0.0000 O   0  0  0  0  0  0  0  0  0  0  0  0
    0.9241   -0.9946    0.0000 O   0  0  0  0  0  0  0  0  0  0  0  0
    0.3196    1.3142    0.0000 O   0  0  0  0  0  0  0  0  0  0  0  0
    1.3589   -1.3142    0.0000 O   0  0  0  0  0  0  0  0  0  0  0  0
  1  2  1  0      
  2  3  1  0      
  3  4  1  0      
  4  5  1  0      
  5  6  1  0      
  6  1  1  0      
  6  7  1  0      
  1  8  1  0      
  2  9  1  0      
  3 10  1  0      
  7 11  1  0      
  4 12  1  0      
M  APO  1  12   1
M  END
>  <Name>
162

$$$$
Figure1C_complete_curated.sdf
  ChemDraw07102017162D

 11 11  0  0  0  0  0  0  0  0999 V2000
   -0.9610    0.3572    0.0000 C   0  0  0  0  0  0  0  0  0  0  0  0
   -0.5479   -0.3572    0.0000 C   0  0  0  0  0  0  0  0  0  0  0  0
    0.2500   -0.1482    0.0000 C   0  0  0  0  0  0  0  0  0  0  0  0
    1.0431   -0.3572    0.0000 C   0  0  0  0  0  0  0  0  0  0  0  0
    0.6306    0.3572    0.0000 O   0  0  0  0  0  0  0  0  0  0  0  0
   -0.1679    0.1476    0.0000 C   0  0  0  0  0  0  0  0  0  0  0  0
   -0.5797    0.8627    0.0000 C   0  0  0  0  0  0  0  0  0  0  0  0
   -1.7575    0.1435    0.0000 O   0  0  0  0  0  0  0  0  0  0  0  0
   -1.3729   -0.3572    0.0000 O   0  0  0  0  0  0  0  0  0  0  0  0
    0.6625   -0.8627    0.0000 N   0  0  0  0  0  0  0  0  0  0  0  0
    1.7575   -0.7704    0.0000 O   0  0  0  0  0  0  0  0  0  0  0  0
  1  2  1  0      
  2  3  1  0      
  3  4  1  0      
  4  5  1  0      
  5  6  1  0      
  6  1  1  0      
  6  7  1  4      
  1  8  1  4      
  2  9  1  4      
  3 10  1  4      
  4 11  1  4      
M  APO  1  11   1
M  END
>  <Name>
164

$$$$
Figure1C_complete_curated.sdf
  ChemDraw07102017162D

 12 12  0  0  1  0  0  0  0  0999 V2000
    0.4702    0.5322    0.0000 O   0  0  0  0  0  0  0  0  0  0  0  0
   -0.2103    0.0655    0.0000 C   0  0  0  0  0  0  0  0  0  0  0  0
    0.0231   -0.7263    0.0000 C   0  0  0  0  0  0  0  0  0  0  0  0
    0.8481   -0.7480    0.0000 C   0  0  0  0  0  0  0  0  0  0  0  0
    1.1242    0.0295    0.0000 C   0  0  0  0  0  0  0  0  0  0  0  0
    1.9153    0.2636    0.0000 O   0  0  0  0  0  0  0  0  0  0  0  0
    1.3148   -1.4285    0.0000 O   0  0  0  0  0  0  0  0  0  0  0  0
   -0.4790   -1.3803    0.0000 O   0  0  0  0  0  0  0  0  0  0  0  0
   -0.9878    0.3416    0.0000 C   0  0  0  0  0  0  0  0  0  0  0  0
   -1.1378    1.1530    0.0000 C   0  0  0  0  0  0  0  0  0  0  0  0
   -1.9153    1.4285    0.0000 O   0  0  0  0  0  0  0  0  0  0  0  0
   -1.6154   -0.1937    0.0000 O   0  0  0  0  0  0  0  0  0  0  0  0
  1  2  1  0      
  2  3  1  0      
  3  4  1  0      
  4  5  1  0      
  5  1  1  0      
  5  6  1  6      
  4  7  1  6      
  3  8  1  1      
  2  9  1  1      
  9 10  1  0      
 10 11  1  0      
  9 12  1  1      
M  APO  1   6   1
M  END
>  <Name>
159

$$$$
Figure1C_complete_curated.sdf
  ChemDraw07102017162D

 10 10  0  0  0  0  0  0  0  0999 V2000
   -0.5896    0.6014    0.0000 C   0  0  0  0  0  0  0  0  0  0  0  0
   -1.0021   -0.1136    0.0000 C   0  0  0  0  0  0  0  0  0  0  0  0
   -0.2083    0.1130    0.0000 C   0  0  0  0  0  0  0  0  0  0  0  0
    0.5896   -0.1136    0.0000 C   0  0  0  0  0  0  0  0  0  0  0  0
    1.0021    0.6014    0.0000 C   0  0  0  0  0  0  0  0  0  0  0  0
    0.2083    0.3742    0.0000 O   0  0  0  0  0  0  0  0  0  0  0  0
    1.7165    0.3158    0.0000 O   0  0  0  0  0  0  0  0  0  0  0  0
    1.4146   -0.1136    0.0000 O   0  0  0  0  0  0  0  0  0  0  0  0
   -0.6215   -0.6014    0.0000 O   0  0  0  0  0  0  0  0  0  0  0  0
   -1.7165    0.2989    0.0000 O   0  0  0  0  0  0  0  0  0  0  0  0
  1  2  1  0      
  2  3  1  0      
  3  4  1  0      
  4  5  1  0      
  5  6  1  0      
  6  1  1  0      
  5  7  1  0      
  4  8  1  0      
  3  9  1  0      
  2 10  1  0      
M  APO  1   7   1
M  END
>  <Name>
165

$$$$
Figure1C_complete_curated.sdf
  ChemDraw07102017162D

 15 15  0  0  0  0  0  0  0  0999 V2000
   -1.3179    0.1615    0.0000 C   0  0  0  0  0  0  0  0  0  0  0  0
   -0.9054   -0.5536    0.0000 C   0  0  0  0  0  0  0  0  0  0  0  0
   -0.1069   -0.3440    0.0000 C   0  0  0  0  0  0  0  0  0  0  0  0
    0.6863   -0.5536    0.0000 C   0  0  0  0  0  0  0  0  0  0  0  0
    0.2731    0.1615    0.0000 O   0  0  0  0  0  0  0  0  0  0  0  0
   -0.5248   -0.0475    0.0000 C   0  0  0  0  0  0  0  0  0  0  0  0
   -0.9373    0.6669    0.0000 C   0  0  0  0  0  0  0  0  0  0  0  0
   -2.1151   -0.0265    0.0000 O   0  0  0  0  0  0  0  0  0  0  0  0
   -1.7019   -0.4675    0.0000 O   0  0  0  0  0  0  0  0  0  0  0  0
   -0.1069    0.6337    0.0000 O   0  0  0  0  0  0  0  0  0  0  0  0
    1.4007   -0.1404    0.0000 C   0  0  0  0  0  0  0  0  0  0  0  0
    0.6863   -1.3786    0.0000 O   0  0  0  0  0  0  0  0  0  0  0  0
    1.4007    0.6846    0.0000 O   0  0  0  0  0  0  0  0  0  0  0  0
    2.1151   -0.5536    0.0000 O   0  0  0  0  0  0  0  0  0  0  0  0
   -0.5268    1.3786    0.0000 N   0  0  0  0  0  0  0  0  0  0  0  0
  1  2  1  0      
  2  3  1  0      
  3  4  1  0      
  4  5  1  0      
  5  6  1  0      
  6  1  1  0      
  6  7  1  0      
  1  8  1  0      
  2  9  1  0      
  3 10  1  0      
  4 11  1  0      
  4 12  1  0      
 11 13  2  0      
 11 14  1  0      
  7 15  1  0      
M  APO  1  12   1
M  END
>  <Name>
166

$$$$
Figure1C_complete_curated.sdf
  ChemDraw07102017162D

 11 11  0  0  0  0  0  0  0  0999 V2000
   -0.5614    0.1883    0.0000 C   0  0  0  0  0  0  0  0  0  0  0  0
   -0.9732   -0.5261    0.0000 C   0  0  0  0  0  0  0  0  0  0  0  0
   -0.1801   -0.2989    0.0000 C   0  0  0  0  0  0  0  0  0  0  0  0
    0.6177   -0.5261    0.0000 C   0  0  0  0  0  0  0  0  0  0  0  0
    1.0302    0.1883    0.0000 C   0  0  0  0  0  0  0  0  0  0  0  0
    0.2371   -0.0377    0.0000 O   0  0  0  0  0  0  0  0  0  0  0  0
   -0.1808    0.5261    0.0000 O   0  0  0  0  0  0  0  0  0  0  0  0
    1.8213   -0.0458    0.0000 O   0  0  0  0  0  0  0  0  0  0  0  0
   -1.8213   -0.1849    0.0000 O   0  0  0  0  0  0  0  0  0  0  0  0
    1.3342   -0.4990    0.0000 O   0  0  0  0  0  0  0  0  0  0  0  0
   -1.3579   -0.0248    0.0000 C   0  0  0  0  0  0  0  0  0  0  0  0
  1  2  1  0      
  2  3  1  0      
  3  4  1  0      
  4  5  1  0      
  5  6  1  0      
  6  1  1  0      
  3  7  2  0      
  5  8  1  0      
  2  9  1  0      
  4 10  1  0      
  1 11  1  0      
M  APO  1   8   1
M  END
>  <Name>
171

$$$$
Figure1C_complete_curated.sdf
  ChemDraw07102017162D

 11 11  0  0  0  0  0  0  0  0999 V2000
   -0.9607    0.5166    0.0000 C   0  0  0  0  0  0  0  0  0  0  0  0
   -0.5482   -0.1978    0.0000 C   0  0  0  0  0  0  0  0  0  0  0  0
    0.2503    0.0119    0.0000 C   0  0  0  0  0  0  0  0  0  0  0  0
    1.0435   -0.1978    0.0000 C   0  0  0  0  0  0  0  0  0  0  0  0
    0.6310    0.5166    0.0000 O   0  0  0  0  0  0  0  0  0  0  0  0
   -0.1676    0.3084    0.0000 C   0  0  0  0  0  0  0  0  0  0  0  0
   -0.5794    1.0228    0.0000 C   0  0  0  0  0  0  0  0  0  0  0  0
   -1.7579    0.3036    0.0000 O   0  0  0  0  0  0  0  0  0  0  0  0
   -0.5482   -1.0228    0.0000 O   0  0  0  0  0  0  0  0  0  0  0  0
    0.6622   -0.7025    0.0000 O   0  0  0  0  0  0  0  0  0  0  0  0
    1.7579    0.2154    0.0000 O   0  0  0  0  0  0  0  0  0  0  0  0
  1  2  1  0      
  2  3  1  0      
  3  4  1  0      
  4  5  1  0      
  5  6  1  0      
  6  1  1  0      
  6  7  1  0      
  1  8  1  0      
  2  9  1  0      
  3 10  1  0      
  4 11  1  0      
M  APO  1  11   1
M  END
>  <Name>
170

$$$$
Figure1C_complete_curated.sdf
  ChemDraw07102017162D

  9  9  0  0  0  0  0  0  0  0999 V2000
   -0.7544    0.7697    0.0000 C   0  0  0  0  0  0  0  0  0  0  0  0
   -1.1669    0.0553    0.0000 C   0  0  0  0  0  0  0  0  0  0  0  0
   -0.3738    0.2826    0.0000 C   0  0  0  0  0  0  0  0  0  0  0  0
    0.4247    0.0553    0.0000 C   0  0  0  0  0  0  0  0  0  0  0  0
    0.8365    0.7697    0.0000 C   0  0  0  0  0  0  0  0  0  0  0  0
    0.0434    0.5431    0.0000 O   0  0  0  0  0  0  0  0  0  0  0  0
   -1.5516    0.5560    0.0000 C   0  0  0  0  0  0  0  0  0  0  0  0
   -1.1669   -0.7697    0.0000 O   0  0  0  0  0  0  0  0  0  0  0  0
    1.5516    0.3572    0.0000 O   0  0  0  0  0  0  0  0  0  0  0  0
  1  2  1  0      
  2  3  1  0      
  3  4  1  0      
  4  5  1  0      
  5  6  1  0      
  6  1  1  0      
  1  7  1  0      
  2  8  1  0      
  5  9  1  0      
M  APO  1   9   1
M  END
>  <Name>
169

$$$$
Figure1C_complete_curated.sdf
  ChemDraw07102017162D

 10 10  0  0  0  0  0  0  0  0999 V2000
   -0.9607    0.5465    0.0000 C   0  0  0  0  0  0  0  0  0  0  0  0
   -0.5889   -0.1625    0.0000 C   0  0  0  0  0  0  0  0  0  0  0  0
    0.2503    0.0410    0.0000 C   0  0  0  0  0  0  0  0  0  0  0  0
    1.0435   -0.1679    0.0000 C   0  0  0  0  0  0  0  0  0  0  0  0
    0.6303    0.5465    0.0000 O   0  0  0  0  0  0  0  0  0  0  0  0
   -0.1676    0.3369    0.0000 C   0  0  0  0  0  0  0  0  0  0  0  0
   -1.7579    0.4142    0.0000 O   0  0  0  0  0  0  0  0  0  0  0  0
   -1.3311    0.0200    0.0000 O   0  0  0  0  0  0  0  0  0  0  0  0
    0.6622   -0.5465    0.0000 N   0  0  0  0  0  0  0  0  0  0  0  0
    1.7579    0.2446    0.0000 O   0  0  0  0  0  0  0  0  0  0  0  0
  1  2  1  0      
  2  3  1  0      
  3  4  1  0      
  4  5  1  0      
  5  6  1  0      
  6  1  1  0      
  1  7  1  0      
  2  8  1  0      
  3  9  1  0      
  4 10  1  0      
M  APO  1  10   1
M  END
>  <Name>
173

$$$$
Figure1C_complete_curated.sdf
  ChemDraw07102017162D

 10 10  0  0  0  0  0  0  0  0999 V2000
    1.7575   -0.2246    0.0000 O   0  0  0  0  0  0  0  0  0  0  0  0
   -0.5485    0.1879    0.0000 C   0  0  0  0  0  0  0  0  0  0  0  0
   -0.9610   -0.5258    0.0000 C   0  0  0  0  0  0  0  0  0  0  0  0
   -0.1679   -0.2992    0.0000 C   0  0  0  0  0  0  0  0  0  0  0  0
    0.6306   -0.5258    0.0000 C   0  0  0  0  0  0  0  0  0  0  0  0
    1.0424    0.1879    0.0000 C   0  0  0  0  0  0  0  0  0  0  0  0
    0.2493   -0.0387    0.0000 O   0  0  0  0  0  0  0  0  0  0  0  0
   -1.3457   -0.0258    0.0000 C   0  0  0  0  0  0  0  0  0  0  0  0
   -0.1679    0.5258    0.0000 O   0  0  0  0  0  0  0  0  0  0  0  0
   -1.7575   -0.3128    0.0000 O   0  0  0  0  0  0  0  0  0  0  0  0
  2  3  1  0      
  3  4  1  0      
  4  5  1  0      
  5  6  1  0      
  6  7  1  0      
  7  2  1  0      
  2  8  1  0      
  6  1  1  0      
  4  9  1  0      
  3 10  1  0      
M  APO  1   1   1
M  END
>  <Name>
176

$$$$
Figure1C_complete_curated.sdf
  ChemDraw07102017162D

 10 10  0  0  0  0  0  0  0  0999 V2000
   -1.1018    0.2911    0.0000 C   0  0  0  0  0  0  0  0  0  0  0  0
   -0.6893   -0.4234    0.0000 C   0  0  0  0  0  0  0  0  0  0  0  0
    0.1086   -0.2137    0.0000 C   0  0  0  0  0  0  0  0  0  0  0  0
    0.9023   -0.4234    0.0000 C   0  0  0  0  0  0  0  0  0  0  0  0
    0.4892    0.2911    0.0000 O   0  0  0  0  0  0  0  0  0  0  0  0
   -0.3087    0.0821    0.0000 C   0  0  0  0  0  0  0  0  0  0  0  0
   -0.7212    0.7972    0.0000 C   0  0  0  0  0  0  0  0  0  0  0  0
    1.4858    0.1601    0.0000 O   0  0  0  0  0  0  0  0  0  0  0  0
   -1.4858   -0.2096    0.0000 N   0  0  0  0  0  0  0  0  0  0  0  0
    0.6927   -0.7972    0.0000 O   0  0  0  0  0  0  0  0  0  0  0  0
  1  2  1  0      
  2  3  1  0      
  3  4  1  0      
  4  5  1  0      
  5  6  1  0      
  6  1  1  0      
  6  7  1  0      
  4  8  1  0      
  2  9  1  0      
  3 10  1  0      
M  APO  1   8   1
M  END
>  <Name>
177

$$$$
Figure1C_complete_curated.sdf
  ChemDraw07102017162D

 13 13  0  0  0  0  0  0  0  0999 V2000
   -0.6893    0.3799    0.0000 C   0  0  0  0  0  0  0  0  0  0  0  0
   -0.2768   -0.3345    0.0000 C   0  0  0  0  0  0  0  0  0  0  0  0
    0.5217   -0.1248    0.0000 C   0  0  0  0  0  0  0  0  0  0  0  0
    1.3148   -0.3345    0.0000 C   0  0  0  0  0  0  0  0  0  0  0  0
    0.9023    0.3799    0.0000 O   0  0  0  0  0  0  0  0  0  0  0  0
    0.1038    0.1710    0.0000 C   0  0  0  0  0  0  0  0  0  0  0  0
   -0.3080    0.8854    0.0000 C   0  0  0  0  0  0  0  0  0  0  0  0
    1.8983    0.2490    0.0000 O   0  0  0  0  0  0  0  0  0  0  0  0
   -1.0733   -0.1208    0.0000 N   0  3  0  0  0  0  0  0  0  0  0  0
    0.8874   -0.7083    0.0000 O   0  0  0  0  0  0  0  0  0  0  0  0
   -1.8983   -0.1208    0.0000 O   0  5  0  0  0  0  0  0  0  0  0  0
   -1.3108    0.6696    0.0000 C   0  0  0  0  0  0  0  0  0  0  0  0
   -1.3827   -0.8854    0.0000 C   0  0  0  0  0  0  0  0  0  0  0  0
  1  2  1  0      
  2  3  1  0      
  3  4  1  0      
  4  5  1  0      
  5  6  1  0      
  6  1  1  0      
  6  7  1  0      
  4  8  1  0      
  2  9  1  0      
  3 10  1  0      
  9 11  1  0      
  9 12  1  0      
  9 13  1  0      
M  CHG  2   9   1  11  -1
M  APO  1   8   1
M  END
>  <Name>
178

$$$$
Figure1C_complete_curated.sdf
  ChemDraw07102017162D

 10 10  0  0  0  0  0  0  0  0999 V2000
    1.2456    0.2141    0.0000 O   0  0  0  0  0  0  0  0  0  0  0  0
   -1.2456    0.4854    0.0000 C   0  0  0  0  0  0  0  0  0  0  0  0
   -0.8311   -0.2283    0.0000 C   0  0  0  0  0  0  0  0  0  0  0  0
   -0.0339   -0.0180    0.0000 C   0  0  0  0  0  0  0  0  0  0  0  0
    0.7599   -0.2249    0.0000 C   0  0  0  0  0  0  0  0  0  0  0  0
    0.3453    0.4888    0.0000 O   0  0  0  0  0  0  0  0  0  0  0  0
   -0.4519    0.2771    0.0000 C   0  0  0  0  0  0  0  0  0  0  0  0
   -0.8657    0.9909    0.0000 C   0  0  0  0  0  0  0  0  0  0  0  0
    0.3786   -0.7324    0.0000 O   0  0  0  0  0  0  0  0  0  0  0  0
   -1.1479   -0.9909    0.0000 O   0  0  0  0  0  0  0  0  0  0  0  0
  2  3  1  0      
  3  4  1  0      
  4  5  1  0      
  5  6  1  0      
  6  7  1  0      
  7  2  1  0      
  7  8  1  0      
  5  1  1  0      
  4  9  1  0      
  3 10  2  0      
M  APO  1   1   1
M  END
>  <Name>
179

$$$$
Figure1C_complete_curated.sdf
  ChemDraw07102017162D

 13 13  0  0  0  0  0  0  0  0999 V2000
   -0.8749    0.5170    0.0000 C   0  0  0  0  0  0  0  0  0  0  0  0
   -0.4630   -0.1968    0.0000 C   0  0  0  0  0  0  0  0  0  0  0  0
    0.3355    0.0122    0.0000 C   0  0  0  0  0  0  0  0  0  0  0  0
    1.1286   -0.1968    0.0000 C   0  0  0  0  0  0  0  0  0  0  0  0
    0.7168    0.5170    0.0000 O   0  0  0  0  0  0  0  0  0  0  0  0
   -0.0818    0.3080    0.0000 C   0  0  0  0  0  0  0  0  0  0  0  0
   -0.4943    1.0224    0.0000 C   0  0  0  0  0  0  0  0  0  0  0  0
   -1.2596    0.0163    0.0000 C   0  0  0  0  0  0  0  0  0  0  0  0
    0.7480   -0.7022    0.0000 O   0  0  0  0  0  0  0  0  0  0  0  0
    1.8430    0.2151    0.0000 O   0  0  0  0  0  0  0  0  0  0  0  0
   -1.8430   -0.5672    0.0000 C   0  0  0  0  0  0  0  0  0  0  0  0
   -1.4733    0.8135    0.0000 O   0  0  0  0  0  0  0  0  0  0  0  0
   -0.4630   -1.0224    0.0000 O   0  0  0  0  0  0  0  0  0  0  0  0
  1  2  1  0      
  2  3  1  0      
  3  4  1  0      
  4  5  1  0      
  5  6  1  0      
  6  1  1  0      
  6  7  1  0      
  2  8  1  0      
  3  9  1  0      
  4 10  1  0      
  8 11  1  0      
  8 12  2  0      
  2 13  1  0      
M  APO  1  10   1
M  END
>  <Name>
180

$$$$
Figure1C_complete_curated.sdf
  ChemDraw07102017162D

 10 10  0  0  0  0  0  0  0  0999 V2000
   -1.1666    0.3569    0.0000 C   0  0  0  0  0  0  0  0  0  0  0  0
   -0.7548   -0.3569    0.0000 C   0  0  0  0  0  0  0  0  0  0  0  0
    0.0438   -0.1479    0.0000 C   0  0  0  0  0  0  0  0  0  0  0  0
    0.8369   -0.3569    0.0000 C   0  0  0  0  0  0  0  0  0  0  0  0
    0.4251    0.3569    0.0000 O   0  0  0  0  0  0  0  0  0  0  0  0
   -0.3735    0.1479    0.0000 C   0  0  0  0  0  0  0  0  0  0  0  0
   -0.7860    0.8623    0.0000 C   0  0  0  0  0  0  0  0  0  0  0  0
   -1.5513   -0.1438    0.0000 O   0  0  0  0  0  0  0  0  0  0  0  0
    0.4563   -0.8623    0.0000 O   0  0  0  0  0  0  0  0  0  0  0  0
    1.5513    0.0550    0.0000 O   0  0  0  0  0  0  0  0  0  0  0  0
  1  2  1  0      
  2  3  1  0      
  3  4  1  0      
  4  5  1  0      
  5  6  1  0      
  6  1  1  0      
  6  7  1  0      
  2  8  1  0      
  3  9  1  0      
  4 10  1  0      
M  APO  1  10   1
M  END
>  <Name>
181

$$$$
Figure1C_complete_curated.sdf
  ChemDraw07102017162D

 10 10  0  0  0  0  0  0  0  0999 V2000
   -1.0407    0.5166    0.0000 C   0  0  0  0  0  0  0  0  0  0  0  0
   -0.6276   -0.1978    0.0000 C   0  0  0  0  0  0  0  0  0  0  0  0
    0.1703    0.0119    0.0000 C   0  0  0  0  0  0  0  0  0  0  0  0
    0.9641   -0.1978    0.0000 C   0  0  0  0  0  0  0  0  0  0  0  0
    0.5509    0.5166    0.0000 O   0  0  0  0  0  0  0  0  0  0  0  0
   -0.2470    0.3084    0.0000 C   0  0  0  0  0  0  0  0  0  0  0  0
   -0.6595    1.0228    0.0000 C   0  0  0  0  0  0  0  0  0  0  0  0
   -0.6276   -1.0228    0.0000 C   0  0  0  0  0  0  0  0  0  0  0  0
    1.6785    0.2154    0.0000 O   0  0  0  0  0  0  0  0  0  0  0  0
   -1.6785    0.2866    0.0000 O   0  0  0  0  0  0  0  0  0  0  0  0
  1  2  1  0      
  2  3  2  0      
  3  4  1  0      
  4  5  1  0      
  5  6  1  0      
  6  1  1  0      
  6  7  1  0      
  2  8  1  0      
  4  9  1  0      
  1 10  1  0      
M  APO  1   9   1
M  END
>  <Name>
182

$$$$
Figure1C_complete_curated.sdf
  ChemDraw07102017162D

 11 11  0  0  0  0  0  0  0  0999 V2000
    1.6446    0.1384    0.0000 O   0  0  0  0  0  0  0  0  0  0  0  0
   -0.8196    0.3548    0.0000 C   0  0  0  0  0  0  0  0  0  0  0  0
   -0.4064   -0.3589    0.0000 C   0  0  0  0  0  0  0  0  0  0  0  0
    0.3915   -0.1479    0.0000 C   0  0  0  0  0  0  0  0  0  0  0  0
    1.1853   -0.3555    0.0000 C   0  0  0  0  0  0  0  0  0  0  0  0
    0.7714    0.3582    0.0000 O   0  0  0  0  0  0  0  0  0  0  0  0
   -0.0258    0.1479    0.0000 C   0  0  0  0  0  0  0  0  0  0  0  0
    0.8060   -0.8610    0.0000 O   0  0  0  0  0  0  0  0  0  0  0  0
   -1.2314   -0.3589    0.0000 N   0  0  0  0  0  0  0  0  0  0  0  0
   -0.4403    0.8610    0.0000 C   0  0  0  0  0  0  0  0  0  0  0  0
   -1.6446    0.1004    0.0000 O   0  0  0  0  0  0  0  0  0  0  0  0
  2  3  1  0      
  3  4  1  0      
  4  5  1  0      
  5  6  1  0      
  6  7  1  0      
  7  2  1  0      
  4  8  1  0      
  3  9  1  0      
  7 10  1  0      
  5  1  1  0      
  2 11  1  0      
M  APO  1   1   1
M  END
>  <Name>
185

$$$$
Figure1C_complete_curated.sdf
  ChemDraw07102017162D

 10 10  0  0  0  0  0  0  0  0999 V2000
   -0.2035    0.1638    0.0000 C   0  0  0  0  0  0  0  0  0  0  0  0
   -0.6167   -0.5506    0.0000 C   0  0  0  0  0  0  0  0  0  0  0  0
    0.1771   -0.3240    0.0000 C   0  0  0  0  0  0  0  0  0  0  0  0
    0.9749   -0.5506    0.0000 C   0  0  0  0  0  0  0  0  0  0  0  0
    1.3881    0.1638    0.0000 C   0  0  0  0  0  0  0  0  0  0  0  0
    0.5943   -0.0628    0.0000 O   0  0  0  0  0  0  0  0  0  0  0  0
   -0.9498    0.0777    0.0000 C   0  0  0  0  0  0  0  0  0  0  0  0
   -1.3881   -0.4135    0.0000 O   0  0  0  0  0  0  0  0  0  0  0  0
    1.3881    0.9888    0.0000 O   0  0  0  0  0  0  0  0  0  0  0  0
   -0.1622   -0.9888    0.0000 O   0  0  0  0  0  0  0  0  0  0  0  0
  1  2  1  0      
  2  3  1  0      
  3  4  1  0      
  4  5  1  0      
  5  6  1  0      
  6  1  1  0      
  1  7  1  0      
  2  8  1  0      
  5  9  1  0      
  3 10  1  0      
M  APO  1   9   1
M  END
>  <Name>
184

$$$$
Figure1C_complete_curated.sdf
  ChemDraw07102017162D

 10 10  0  0  0  0  0  0  0  0999 V2000
   -1.3593    0.3318    0.0000 C   0  0  0  0  0  0  0  0  0  0  0  0
   -0.9468   -0.3826    0.0000 C   0  0  0  0  0  0  0  0  0  0  0  0
   -0.1489   -0.1737    0.0000 C   0  0  0  0  0  0  0  0  0  0  0  0
    0.6449   -0.3826    0.0000 C   0  0  0  0  0  0  0  0  0  0  0  0
    0.2317    0.3318    0.0000 O   0  0  0  0  0  0  0  0  0  0  0  0
   -0.5662    0.1235    0.0000 C   0  0  0  0  0  0  0  0  0  0  0  0
   -0.9787    0.8379    0.0000 C   0  0  0  0  0  0  0  0  0  0  0  0
   -1.3593    1.2076    0.0000 O   0  0  0  0  0  0  0  0  0  0  0  0
    1.3593    0.0299    0.0000 O   0  0  0  0  0  0  0  0  0  0  0  0
   -0.9468   -1.2076    0.0000 O   0  0  0  0  0  0  0  0  0  0  0  0
  1  2  1  0      
  2  3  1  0      
  3  4  1  0      
  4  5  1  0      
  5  6  1  0      
  6  1  1  0      
  6  7  1  0      
  1  8  1  0      
  4  9  1  0      
  2 10  1  0      
M  APO  1   9   1
M  END
>  <Name>
187

$$$$
Figure1C_complete_curated.sdf
  ChemDraw07102017162D

 11 11  0  0  0  0  0  0  0  0999 V2000
   -1.0313    0.6686    0.0000 C   0  0  0  0  0  0  0  0  0  0  0  0
   -0.6188   -0.0458    0.0000 C   0  0  0  0  0  0  0  0  0  0  0  0
    0.1791    0.1632    0.0000 C   0  0  0  0  0  0  0  0  0  0  0  0
    0.9722   -0.0458    0.0000 C   0  0  0  0  0  0  0  0  0  0  0  0
    0.5604    0.6686    0.0000 O   0  0  0  0  0  0  0  0  0  0  0  0
   -0.2381    0.4590    0.0000 C   0  0  0  0  0  0  0  0  0  0  0  0
   -0.6506    1.1741    0.0000 C   0  0  0  0  0  0  0  0  0  0  0  0
    0.5923   -0.5512    0.0000 O   0  0  0  0  0  0  0  0  0  0  0  0
    1.6866    0.3667    0.0000 O   0  0  0  0  0  0  0  0  0  0  0  0
   -1.6866    1.1693    0.0000 O   0  0  0  0  0  0  0  0  0  0  0  0
    0.0502   -1.1741    0.0000 C   0  0  0  0  0  0  0  0  0  0  0  0
  1  2  1  0      
  2  3  2  0      
  3  4  1  0      
  4  5  1  0      
  5  6  1  0      
  6  1  1  0      
  6  7  1  0      
  3  8  1  0      
  4  9  1  0      
  1 10  2  0      
  8 11  1  0      
M  APO  1   9   1
M  END
>  <Name>
188

$$$$
Figure1C_complete_curated.sdf
  ChemDraw07102017162D

 13 13  0  0  1  0  0  0  0  0999 V2000
   -0.8762    0.5160    0.0000 C   0  0  0  0  0  0  0  0  0  0  0  0
   -0.4644   -0.1984    0.0000 C   0  0  0  0  0  0  0  0  0  0  0  0
    0.3341    0.0105    0.0000 C   0  0  0  0  0  0  0  0  0  0  0  0
    1.1273   -0.1984    0.0000 C   0  0  0  0  0  0  0  0  0  0  0  0
    0.7148    0.5160    0.0000 O   0  0  0  0  0  0  0  0  0  0  0  0
   -0.0831    0.3070    0.0000 C   0  0  0  0  0  0  0  0  0  0  0  0
   -0.4963    1.0221    0.0000 C   0  0  0  0  0  0  0  0  0  0  0  0
    0.6734   -0.5723    0.0000 O   0  0  0  0  0  0  0  0  0  0  0  0
    1.8417    0.2147    0.0000 O   0  0  0  0  0  0  0  0  0  0  0  0
   -1.2609    0.0153    0.0000 C   0  0  0  0  0  0  0  0  0  0  0  0
   -0.4644   -1.0221    0.0000 O   0  0  0  0  0  0  0  0  0  0  0  0
   -1.8417   -0.5655    0.0000 O   0  0  0  0  0  0  0  0  0  0  0  0
   -1.4739    0.8084    0.0000 C   0  0  0  0  0  0  0  0  0  0  0  0
  1  2  1  0      
  2  3  1  0      
  3  4  1  0      
  4  5  1  0      
  5  6  1  0      
  6  1  1  0      
  6  7  1  0      
  3  8  1  0      
  4  9  1  0      
  2 10  1  0      
 11  2  1  0      
 10 12  1  0      
 10 13  1  1      
M  APO  1   9   1
M  END
>  <Name>
190

$$$$
Figure1C_complete_curated.sdf
  ChemDraw07102017162D

 10 10  0  0  1  0  0  0  0  0999 V2000
    0.0828    0.6761    0.0000 O   0  0  0  0  0  0  0  0  0  0  0  0
   -0.5923    0.2012    0.0000 C   0  0  0  0  0  0  0  0  0  0  0  0
   -0.3487   -0.5872    0.0000 C   0  0  0  0  0  0  0  0  0  0  0  0
    0.4763   -0.5994    0.0000 C   0  0  0  0  0  0  0  0  0  0  0  0
    0.7429    0.1808    0.0000 C   0  0  0  0  0  0  0  0  0  0  0  0
    1.5313    0.4237    0.0000 O   0  0  0  0  0  0  0  0  0  0  0  0
    0.9505   -1.2745    0.0000 O   0  0  0  0  0  0  0  0  0  0  0  0
   -1.3725    0.4678    0.0000 C   0  0  0  0  0  0  0  0  0  0  0  0
   -0.8440   -1.2473    0.0000 O   0  0  0  0  0  0  0  0  0  0  0  0
   -1.5313    1.2745    0.0000 O   0  0  0  0  0  0  0  0  0  0  0  0
  1  2  1  0      
  2  3  1  0      
  3  4  1  0      
  4  5  1  0      
  5  1  1  0      
  5  6  1  6      
  4  7  1  6      
  2  8  1  1      
  3  9  1  1      
  8 10  1  0      
M  APO  1   6   1
M  END
>  <Name>
191

$$$$
Figure1C_complete_curated.sdf
  ChemDraw07102017162D

 11 11  0  0  0  0  0  0  0  0999 V2000
    1.6198    0.3843    0.0000 O   0  0  0  0  0  0  0  0  0  0  0  0
   -0.8233    0.5166    0.0000 C   0  0  0  0  0  0  0  0  0  0  0  0
   -0.4108   -0.1978    0.0000 C   0  0  0  0  0  0  0  0  0  0  0  0
    0.3871    0.0119    0.0000 C   0  0  0  0  0  0  0  0  0  0  0  0
    1.1802   -0.1978    0.0000 C   0  0  0  0  0  0  0  0  0  0  0  0
    0.7684    0.5166    0.0000 O   0  0  0  0  0  0  0  0  0  0  0  0
   -0.0302    0.3084    0.0000 C   0  0  0  0  0  0  0  0  0  0  0  0
   -0.4427    1.0228    0.0000 C   0  0  0  0  0  0  0  0  0  0  0  0
   -1.6198    0.3545    0.0000 O   0  0  0  0  0  0  0  0  0  0  0  0
   -0.4108   -1.0228    0.0000 C   0  0  0  0  0  0  0  0  0  0  0  0
   -1.2080   -0.0343    0.0000 O   0  0  0  0  0  0  0  0  0  0  0  0
  2  3  1  0      
  3  4  1  0      
  4  5  1  0      
  5  6  1  0      
  6  7  1  0      
  7  2  1  0      
  5  1  1  0      
  7  8  1  0      
  2  9  1  0      
  3 10  1  0      
  3 11  1  0      
M  APO  1   1   1
M  END
>  <Name>
192

$$$$
Figure1C_complete_curated.sdf
  ChemDraw07102017162D

 11 11  0  0  0  0  0  0  0  0999 V2000
   -0.3687    0.1886    0.0000 C   0  0  0  0  0  0  0  0  0  0  0  0
   -0.7812   -0.5258    0.0000 C   0  0  0  0  0  0  0  0  0  0  0  0
    0.0119   -0.2992    0.0000 C   0  0  0  0  0  0  0  0  0  0  0  0
    0.8097   -0.5258    0.0000 C   0  0  0  0  0  0  0  0  0  0  0  0
    1.2229    0.1886    0.0000 C   0  0  0  0  0  0  0  0  0  0  0  0
    0.4298   -0.0387    0.0000 O   0  0  0  0  0  0  0  0  0  0  0  0
    1.2229    1.0136    0.0000 O   0  0  0  0  0  0  0  0  0  0  0  0
   -1.1652   -0.0251    0.0000 C   0  0  0  0  0  0  0  0  0  0  0  0
   -1.5784   -0.3128    0.0000 O   0  0  0  0  0  0  0  0  0  0  0  0
    1.5784   -0.2768    0.0000 O   0  0  0  0  0  0  0  0  0  0  0  0
   -0.4006   -1.0136    0.0000 O   0  0  0  0  0  0  0  0  0  0  0  0
  1  2  1  0      
  2  3  1  0      
  3  4  1  0      
  4  5  1  0      
  5  6  1  0      
  6  1  1  0      
  5  7  1  0      
  1  8  1  0      
  2  9  1  0      
  4 10  1  0      
  3 11  1  0      
M  APO  1   7   1
M  END
>  <Name>
194

$$$$
Figure1C_complete_curated.sdf
  ChemDraw07102017162D

 11 11  0  0  0  0  0  0  0  0999 V2000
   -0.1906    0.1890    0.0000 C   0  0  0  0  0  0  0  0  0  0  0  0
   -0.6038   -0.5255    0.0000 C   0  0  0  0  0  0  0  0  0  0  0  0
    0.1893   -0.2995    0.0000 C   0  0  0  0  0  0  0  0  0  0  0  0
    0.9878   -0.5255    0.0000 C   0  0  0  0  0  0  0  0  0  0  0  0
    1.4003    0.1890    0.0000 C   0  0  0  0  0  0  0  0  0  0  0  0
    0.6072   -0.0383    0.0000 O   0  0  0  0  0  0  0  0  0  0  0  0
   -0.9878   -0.0254    0.0000 C   0  0  0  0  0  0  0  0  0  0  0  0
    1.4003    1.0140    0.0000 O   0  0  0  0  0  0  0  0  0  0  0  0
   -0.2225   -1.0140    0.0000 O   0  0  0  0  0  0  0  0  0  0  0  0
   -1.4003   -0.3124    0.0000 O   0  0  0  0  0  0  0  0  0  0  0  0
    0.1893    0.5255    0.0000 C   0  0  0  0  0  0  0  0  0  0  0  0
  1  2  1  0      
  2  3  1  0      
  3  4  1  0      
  4  5  1  0      
  5  6  1  0      
  6  1  1  0      
  1  7  1  0      
  5  8  1  0      
  3  9  1  0      
  2 10  1  0      
  3 11  1  0      
M  APO  1   8   1
M  END
>  <Name>
195

$$$$
Figure1C_complete_curated.sdf
  ChemDraw07102017162D

 11 11  0  0  0  0  0  0  0  0999 V2000
   -0.7548    0.7700    0.0000 C   0  0  0  0  0  0  0  0  0  0  0  0
   -1.1673    0.0550    0.0000 C   0  0  0  0  0  0  0  0  0  0  0  0
   -0.3742    0.2816    0.0000 C   0  0  0  0  0  0  0  0  0  0  0  0
    0.4237    0.0550    0.0000 C   0  0  0  0  0  0  0  0  0  0  0  0
    0.8369    0.7700    0.0000 C   0  0  0  0  0  0  0  0  0  0  0  0
    0.0438    0.5428    0.0000 O   0  0  0  0  0  0  0  0  0  0  0  0
   -1.5513    0.5557    0.0000 C   0  0  0  0  0  0  0  0  0  0  0  0
   -1.1673   -0.7700    0.0000 O   0  0  0  0  0  0  0  0  0  0  0  0
   -0.7867   -0.4329    0.0000 O   0  0  0  0  0  0  0  0  0  0  0  0
    0.4237   -0.7700    0.0000 O   0  0  0  0  0  0  0  0  0  0  0  0
    1.5513    0.3569    0.0000 O   0  0  0  0  0  0  0  0  0  0  0  0
  1  2  1  0      
  2  3  1  0      
  3  4  1  0      
  4  5  1  0      
  5  6  1  0      
  6  1  1  0      
  1  7  1  0      
  2  8  1  0      
  3  9  1  0      
  4 10  1  0      
  5 11  1  0      
M  APO  1  11   1
M  END
>  <Name>
198

$$$$
Figure1C_complete_curated.sdf
  ChemDraw07102017162D

 10 10  0  0  0  0  0  0  0  0999 V2000
   -0.2076    0.1886    0.0000 C   0  0  0  0  0  0  0  0  0  0  0  0
   -0.6201   -0.5258    0.0000 C   0  0  0  0  0  0  0  0  0  0  0  0
    0.1730   -0.2992    0.0000 C   0  0  0  0  0  0  0  0  0  0  0  0
    0.9715   -0.5258    0.0000 C   0  0  0  0  0  0  0  0  0  0  0  0
    1.3840    0.1886    0.0000 C   0  0  0  0  0  0  0  0  0  0  0  0
    0.5909   -0.0387    0.0000 O   0  0  0  0  0  0  0  0  0  0  0  0
    1.3840    1.0136    0.0000 O   0  0  0  0  0  0  0  0  0  0  0  0
   -0.2395   -1.0136    0.0000 O   0  0  0  0  0  0  0  0  0  0  0  0
   -1.0041   -0.0251    0.0000 C   0  0  0  0  0  0  0  0  0  0  0  0
   -1.3840   -0.8677    0.0000 O   0  0  0  0  0  0  0  0  0  0  0  0
  1  2  1  0      
  2  3  1  0      
  3  4  1  0      
  4  5  1  0      
  5  6  1  0      
  6  1  1  0      
  5  7  1  0      
  3  8  1  4      
  1  9  1  4      
  2 10  1  4      
M  APO  1   7   1
M  END
>  <Name>
196

$$$$
Figure1C_complete_curated.sdf
  ChemDraw07102017162D

 11 11  0  0  0  0  0  0  0  0999 V2000
   -0.2069    0.3019    0.0000 C   0  0  0  0  0  0  0  0  0  0  0  0
   -0.6201   -0.4125    0.0000 C   0  0  0  0  0  0  0  0  0  0  0  0
    0.1730   -0.1859    0.0000 C   0  0  0  0  0  0  0  0  0  0  0  0
    0.9715   -0.4125    0.0000 C   0  0  0  0  0  0  0  0  0  0  0  0
    1.3840    0.3019    0.0000 C   0  0  0  0  0  0  0  0  0  0  0  0
    0.5909    0.0746    0.0000 O   0  0  0  0  0  0  0  0  0  0  0  0
    1.3840    1.1269    0.0000 O   0  0  0  0  0  0  0  0  0  0  0  0
   -0.2388   -0.9003    0.0000 O   0  0  0  0  0  0  0  0  0  0  0  0
   -1.0041    0.0882    0.0000 C   0  0  0  0  0  0  0  0  0  0  0  0
   -1.3840   -0.7544    0.0000 O   0  0  0  0  0  0  0  0  0  0  0  0
    1.3840   -1.1269    0.0000 O   0  0  0  0  0  0  0  0  0  0  0  0
  1  2  1  0      
  2  3  1  0      
  3  4  1  0      
  4  5  1  0      
  5  6  1  0      
  6  1  1  0      
  5  7  1  0      
  3  8  1  4      
  1  9  1  4      
  2 10  1  4      
  4 11  1  4      
M  APO  1   7   1
M  END
>  <Name>
197

$$$$
Figure1C_complete_curated.sdf
  ChemDraw07102017162D

 11 11  0  0  0  0  0  0  0  0999 V2000
    1.2066    1.1998    0.0000 O   0  0  0  0  0  0  0  0  0  0  0  0
   -0.8226   -1.1998    0.0000 O   0  0  0  0  0  0  0  0  0  0  0  0
   -0.4101    0.3396    0.0000 C   0  0  0  0  0  0  0  0  0  0  0  0
   -0.8226   -0.3748    0.0000 C   0  0  0  0  0  0  0  0  0  0  0  0
   -0.0295   -0.1482    0.0000 C   0  0  0  0  0  0  0  0  0  0  0  0
    0.7690   -0.3748    0.0000 C   0  0  0  0  0  0  0  0  0  0  0  0
    1.1815    0.3396    0.0000 C   0  0  0  0  0  0  0  0  0  0  0  0
    0.3884    0.1123    0.0000 O   0  0  0  0  0  0  0  0  0  0  0  0
   -1.2066    0.1259    0.0000 C   0  0  0  0  0  0  0  0  0  0  0  0
   -0.0295    0.6768    0.0000 O   0  0  0  0  0  0  0  0  0  0  0  0
   -0.4420   -0.8627    0.0000 C   0  0  0  0  0  0  0  0  0  0  0  0
  3  4  1  0      
  4  5  1  0      
  5  6  1  0      
  6  7  1  0      
  7  8  1  0      
  8  3  1  0      
  3  9  1  0      
  4  2  1  0      
  5 10  1  0      
  5 11  1  0      
  7  1  1  4      
M  APO  1   1   1
M  END
>  <Name>
199

$$$$
Figure1C_complete_curated.sdf
  ChemDraw07102017162D

 11 11  0  0  0  0  0  0  0  0999 V2000
   -1.0024   -0.2514    0.0000 C   0  0  0  0  0  0  0  0  0  0  0  0
   -0.5892   -0.9658    0.0000 C   0  0  0  0  0  0  0  0  0  0  0  0
    0.2086   -0.7568    0.0000 C   0  0  0  0  0  0  0  0  0  0  0  0
    1.0024   -0.9658    0.0000 C   0  0  0  0  0  0  0  0  0  0  0  0
    0.5892   -0.2514    0.0000 O   0  0  0  0  0  0  0  0  0  0  0  0
   -0.2086   -0.4603    0.0000 C   0  0  0  0  0  0  0  0  0  0  0  0
   -0.6211    0.2541    0.0000 C   0  0  0  0  0  0  0  0  0  0  0  0
   -1.7168   -0.4861    0.0000 O   0  0  0  0  0  0  0  0  0  0  0  0
   -1.4142   -0.9658    0.0000 O   0  0  0  0  0  0  0  0  0  0  0  0
    1.7168   -0.5533    0.0000 O   0  0  0  0  0  0  0  0  0  0  0  0
   -0.2107    0.9658    0.0000 O   0  0  0  0  0  0  0  0  0  0  0  0
  1  2  1  0      
  2  3  1  0      
  3  4  1  0      
  4  5  1  0      
  5  6  1  0      
  6  1  1  0      
  6  7  1  0      
  1  8  1  0      
  2  9  1  0      
  4 10  1  0      
  7 11  1  0      
M  APO  1  10   1
M  END
>  <Name>
200

$$$$
Figure1C_complete_curated.sdf
  ChemDraw07102017162D

 11 11  0  0  0  0  0  0  0  0999 V2000
   -0.9610    0.3575    0.0000 C   0  0  0  0  0  0  0  0  0  0  0  0
   -0.5485   -0.3569    0.0000 C   0  0  0  0  0  0  0  0  0  0  0  0
    0.2493   -0.1479    0.0000 C   0  0  0  0  0  0  0  0  0  0  0  0
    1.0431   -0.3569    0.0000 C   0  0  0  0  0  0  0  0  0  0  0  0
    0.6306    0.3575    0.0000 O   0  0  0  0  0  0  0  0  0  0  0  0
   -0.1672    0.1479    0.0000 C   0  0  0  0  0  0  0  0  0  0  0  0
   -0.5804    0.8623    0.0000 C   0  0  0  0  0  0  0  0  0  0  0  0
   -1.7575    0.2198    0.0000 N   0  0  0  0  0  0  0  0  0  0  0  0
   -1.3457   -0.2198    0.0000 O   0  0  0  0  0  0  0  0  0  0  0  0
    0.6625   -0.8623    0.0000 O   0  0  0  0  0  0  0  0  0  0  0  0
    1.7575    0.0550    0.0000 O   0  0  0  0  0  0  0  0  0  0  0  0
  1  2  1  0      
  2  3  1  0      
  3  4  1  0      
  4  5  1  0      
  5  6  1  0      
  6  1  1  0      
  6  7  1  0      
  1  8  1  0      
  2  9  1  0      
  3 10  1  0      
  4 11  1  0      
M  APO  1  11   1
M  END
>  <Name>
202

$$$$
Figure1C_complete_curated.sdf
  ChemDraw07102017162D

 10 10  0  0  1  0  0  0  0  0999 V2000
    0.0828    0.6754    0.0000 O   0  0  0  0  0  0  0  0  0  0  0  0
   -0.5923    0.2005    0.0000 C   0  0  0  0  0  0  0  0  0  0  0  0
   -0.3494   -0.5879    0.0000 C   0  0  0  0  0  0  0  0  0  0  0  0
    0.4756   -0.6001    0.0000 C   0  0  0  0  0  0  0  0  0  0  0  0
    0.7429    0.1801    0.0000 C   0  0  0  0  0  0  0  0  0  0  0  0
    1.5313    0.4237    0.0000 O   0  0  0  0  0  0  0  0  0  0  0  0
    0.9505   -1.2745    0.0000 O   0  0  0  0  0  0  0  0  0  0  0  0
   -1.3725    0.4678    0.0000 C   0  0  0  0  0  0  0  0  0  0  0  0
   -0.8447   -1.2473    0.0000 O   0  0  0  0  0  0  0  0  0  0  0  0
   -1.5313    1.2745    0.0000 O   0  0  0  0  0  0  0  0  0  0  0  0
  1  2  1  0      
  2  3  1  0      
  3  4  1  0      
  4  5  1  0      
  5  1  1  0      
  5  6  1  6      
  4  7  1  1      
  2  8  1  1      
  3  9  1  6      
  8 10  1  0      
M  APO  1   6   1
M  END
>  <Name>
204

$$$$
Figure1C_complete_curated.sdf
  ChemDraw07102017162D

  9  9  0  0  0  0  0  0  0  0999 V2000
   -0.9604    0.3114    0.0000 C   0  0  0  0  0  0  0  0  0  0  0  0
   -0.5485   -0.4037    0.0000 C   0  0  0  0  0  0  0  0  0  0  0  0
    0.2500   -0.1947    0.0000 C   0  0  0  0  0  0  0  0  0  0  0  0
    1.0431   -0.4037    0.0000 C   0  0  0  0  0  0  0  0  0  0  0  0
    0.6306    0.3114    0.0000 O   0  0  0  0  0  0  0  0  0  0  0  0
   -0.1672    0.1018    0.0000 C   0  0  0  0  0  0  0  0  0  0  0  0
   -0.5804    0.8162    0.0000 C   0  0  0  0  0  0  0  0  0  0  0  0
    1.7575   -0.8162    0.0000 O   0  0  0  0  0  0  0  0  0  0  0  0
   -1.7575    0.0970    0.0000 O   0  0  0  0  0  0  0  0  0  0  0  0
  1  2  1  0      
  2  3  1  0      
  3  4  1  0      
  4  5  1  0      
  5  6  1  0      
  6  1  1  0      
  6  7  1  4      
  4  8  1  4      
  1  9  1  4      
M  APO  1   8   1
M  END
>  <Name>
205

$$$$
Figure1C_complete_curated.sdf
  ChemDraw07102017162D

 11 11  0  0  0  0  0  0  0  0999 V2000
   -1.0017    0.1048    0.0000 C   0  0  0  0  0  0  0  0  0  0  0  0
   -0.5892   -0.6096    0.0000 C   0  0  0  0  0  0  0  0  0  0  0  0
    0.2086   -0.4006    0.0000 C   0  0  0  0  0  0  0  0  0  0  0  0
    1.0024   -0.6096    0.0000 C   0  0  0  0  0  0  0  0  0  0  0  0
    0.5892    0.1048    0.0000 O   0  0  0  0  0  0  0  0  0  0  0  0
   -0.2086   -0.1048    0.0000 C   0  0  0  0  0  0  0  0  0  0  0  0
   -0.6211    0.6096    0.0000 C   0  0  0  0  0  0  0  0  0  0  0  0
   -1.7168   -0.1557    0.0000 O   0  0  0  0  0  0  0  0  0  0  0  0
   -1.4142   -0.6096    0.0000 N   0  0  0  0  0  0  0  0  0  0  0  0
    0.2086    0.5261    0.0000 O   0  0  0  0  0  0  0  0  0  0  0  0
    1.7168   -0.1978    0.0000 O   0  0  0  0  0  0  0  0  0  0  0  0
  1  2  1  0      
  2  3  1  0      
  3  4  1  0      
  4  5  1  0      
  5  6  1  0      
  6  1  1  0      
  6  7  1  0      
  1  8  1  0      
  2  9  1  0      
  3 10  1  0      
  4 11  1  0      
M  APO  1  11   1
M  END
>  <Name>
206

$$$$
Figure1C_complete_curated.sdf
  ChemDraw07102017162D

 11 11  0  0  0  0  0  0  0  0999 V2000
   -0.1910    0.3575    0.0000 C   0  0  0  0  0  0  0  0  0  0  0  0
   -0.6035   -0.3575    0.0000 C   0  0  0  0  0  0  0  0  0  0  0  0
    0.1896   -0.1309    0.0000 C   0  0  0  0  0  0  0  0  0  0  0  0
    0.9875   -0.3575    0.0000 C   0  0  0  0  0  0  0  0  0  0  0  0
    1.4007    0.3575    0.0000 C   0  0  0  0  0  0  0  0  0  0  0  0
    0.6076    0.1303    0.0000 O   0  0  0  0  0  0  0  0  0  0  0  0
   -0.9875    0.1432    0.0000 C   0  0  0  0  0  0  0  0  0  0  0  0
   -1.4007   -0.1438    0.0000 O   0  0  0  0  0  0  0  0  0  0  0  0
   -0.2032   -0.7416    0.0000 N   0  0  0  0  0  0  0  0  0  0  0  0
    1.4007    1.1825    0.0000 O   0  0  0  0  0  0  0  0  0  0  0  0
    0.9875   -1.1825    0.0000 O   0  0  0  0  0  0  0  0  0  0  0  0
  1  2  1  0      
  2  3  1  0      
  3  4  1  0      
  4  5  1  0      
  5  6  1  0      
  6  1  1  0      
  1  7  1  0      
  2  8  1  0      
  3  9  1  0      
  5 10  1  0      
  4 11  1  0      
M  APO  1  10   1
M  END
>  <Name>
207

$$$$
Figure1C_complete_curated.sdf
  ChemDraw07102017162D

 11 11  0  0  0  0  0  0  0  0999 V2000
    1.7063   -0.2568    0.0000 O   0  0  0  0  0  0  0  0  0  0  0  0
   -0.9919    0.1041    0.0000 C   0  0  0  0  0  0  0  0  0  0  0  0
   -0.5794   -0.6103    0.0000 C   0  0  0  0  0  0  0  0  0  0  0  0
    0.2191   -0.4013    0.0000 C   0  0  0  0  0  0  0  0  0  0  0  0
    1.0123   -0.6103    0.0000 C   0  0  0  0  0  0  0  0  0  0  0  0
    0.5998    0.1041    0.0000 O   0  0  0  0  0  0  0  0  0  0  0  0
   -0.1988   -0.1048    0.0000 C   0  0  0  0  0  0  0  0  0  0  0  0
   -0.6106    0.6103    0.0000 C   0  0  0  0  0  0  0  0  0  0  0  0
   -1.7063   -0.1550    0.0000 O   0  0  0  0  0  0  0  0  0  0  0  0
   -1.4044   -0.6103    0.0000 O   0  0  0  0  0  0  0  0  0  0  0  0
    0.2191    0.4244    0.0000 O   0  0  0  0  0  0  0  0  0  0  0  0
  2  3  1  0      
  3  4  1  0      
  4  5  1  0      
  5  6  1  0      
  6  7  1  0      
  7  2  1  0      
  7  8  1  0      
  2  9  1  0      
  3 10  1  0      
  4 11  1  0      
  5  1  1  0      
M  APO  1   1   1
M  END
>  <Name>
209

$$$$
Figure1C_complete_curated.sdf
  ChemDraw07102017162D

 12 12  0  0  0  0  0  0  0  0999 V2000
    1.9872    0.4566    0.0000 O   0  0  0  0  0  0  0  0  0  0  0  0
   -0.3935    0.6011    0.0000 C   0  0  0  0  0  0  0  0  0  0  0  0
   -0.8060   -0.1133    0.0000 C   0  0  0  0  0  0  0  0  0  0  0  0
   -0.0122    0.1126    0.0000 C   0  0  0  0  0  0  0  0  0  0  0  0
    0.7857   -0.1133    0.0000 C   0  0  0  0  0  0  0  0  0  0  0  0
    1.1982    0.6011    0.0000 C   0  0  0  0  0  0  0  0  0  0  0  0
    0.4044    0.3745    0.0000 O   0  0  0  0  0  0  0  0  0  0  0  0
   -1.1907    0.3874    0.0000 C   0  0  0  0  0  0  0  0  0  0  0  0
   -1.9872    0.6011    0.0000 O   0  0  0  0  0  0  0  0  0  0  0  0
   -1.6025    0.0997    0.0000 O   0  0  0  0  0  0  0  0  0  0  0  0
   -0.4254   -0.6011    0.0000 O   0  0  0  0  0  0  0  0  0  0  0  0
    1.5001    0.0441    0.0000 O   0  0  0  0  0  0  0  0  0  0  0  0
  2  3  1  0      
  3  4  1  0      
  4  5  1  0      
  5  6  1  0      
  6  7  1  0      
  7  2  1  0      
  2  8  1  0      
  8  9  1  0      
  3 10  1  0      
  4 11  1  0      
  5 12  1  0      
  6  1  1  0      
M  APO  1   1   1
M  END
>  <Name>
210

$$$$
Figure1C_complete_curated.sdf
  ChemDraw07102017162D

 12 12  0  0  0  0  0  0  0  0999 V2000
   -0.1632    0.1883    0.0000 C   0  0  0  0  0  0  0  0  0  0  0  0
   -0.5763   -0.5261    0.0000 C   0  0  0  0  0  0  0  0  0  0  0  0
    0.2174   -0.2989    0.0000 C   0  0  0  0  0  0  0  0  0  0  0  0
    1.0153   -0.5261    0.0000 C   0  0  0  0  0  0  0  0  0  0  0  0
    1.4285    0.1883    0.0000 C   0  0  0  0  0  0  0  0  0  0  0  0
    0.6347   -0.0383    0.0000 O   0  0  0  0  0  0  0  0  0  0  0  0
   -0.9604   -0.0248    0.0000 C   0  0  0  0  0  0  0  0  0  0  0  0
    1.4285    1.0133    0.0000 O   0  0  0  0  0  0  0  0  0  0  0  0
   -1.7569    0.1883    0.0000 O   0  0  0  0  0  0  0  0  0  0  0  0
   -1.3729   -0.3131    0.0000 O   0  0  0  0  0  0  0  0  0  0  0  0
   -0.1951   -1.0133    0.0000 O   0  0  0  0  0  0  0  0  0  0  0  0
    1.7569   -0.2487    0.0000 O   0  0  0  0  0  0  0  0  0  0  0  0
  1  2  1  0      
  2  3  1  0      
  3  4  1  0      
  4  5  1  0      
  5  6  1  0      
  6  1  1  0      
  1  7  1  0      
  5  8  1  0      
  7  9  1  0      
  2 10  1  0      
  3 11  1  0      
  4 12  1  0      
M  APO  1   8   1
M  END
>  <Name>
211

$$$$
Figure1C_complete_curated.sdf
  ChemDraw07102017162D

 10 10  0  0  0  0  0  0  0  0999 V2000
   -1.0021    0.5170    0.0000 C   0  0  0  0  0  0  0  0  0  0  0  0
   -0.5889   -0.1974    0.0000 C   0  0  0  0  0  0  0  0  0  0  0  0
    0.2090    0.0122    0.0000 C   0  0  0  0  0  0  0  0  0  0  0  0
    1.0021   -0.1974    0.0000 C   0  0  0  0  0  0  0  0  0  0  0  0
    0.5896    0.5170    0.0000 O   0  0  0  0  0  0  0  0  0  0  0  0
   -0.2090    0.3080    0.0000 C   0  0  0  0  0  0  0  0  0  0  0  0
   -0.5665    1.0224    0.0000 C   0  0  0  0  0  0  0  0  0  0  0  0
   -1.7165    0.1045    0.0000 N   0  0  0  0  0  0  0  0  0  0  0  0
   -0.5889   -1.0224    0.0000 O   0  0  0  0  0  0  0  0  0  0  0  0
    1.7165    0.2151    0.0000 O   0  0  0  0  0  0  0  0  0  0  0  0
  1  2  1  0      
  2  3  1  0      
  3  4  1  0      
  4  5  1  0      
  5  6  1  0      
  6  1  1  0      
  6  7  1  0      
  1  8  1  0      
  2  9  1  0      
  4 10  1  0      
M  APO  1  10   1
M  END
>  <Name>
212

$$$$
Figure1C_complete_curated.sdf
  ChemDraw07102017162D

 10 10  0  0  0  0  0  0  0  0999 V2000
   -1.0024    0.1048    0.0000 C   0  0  0  0  0  0  0  0  0  0  0  0
   -0.5892   -0.6103    0.0000 C   0  0  0  0  0  0  0  0  0  0  0  0
    0.2086   -0.4006    0.0000 C   0  0  0  0  0  0  0  0  0  0  0  0
    1.0017   -0.6103    0.0000 C   0  0  0  0  0  0  0  0  0  0  0  0
    0.5892    0.1048    0.0000 O   0  0  0  0  0  0  0  0  0  0  0  0
   -0.2093   -0.1041    0.0000 C   0  0  0  0  0  0  0  0  0  0  0  0
   -0.6211    0.6103    0.0000 C   0  0  0  0  0  0  0  0  0  0  0  0
   -1.7168   -0.1041    0.0000 N   0  0  0  0  0  0  0  0  0  0  0  0
   -1.3606   -0.5438    0.0000 O   0  0  0  0  0  0  0  0  0  0  0  0
    1.7168   -0.1971    0.0000 O   0  0  0  0  0  0  0  0  0  0  0  0
  1  2  1  0      
  2  3  1  0      
  3  4  1  0      
  4  5  1  0      
  5  6  1  0      
  6  1  1  0      
  6  7  1  0      
  1  8  1  0      
  2  9  1  0      
  4 10  1  0      
M  APO  1  10   1
M  END
>  <Name>
213

$$$$
Figure1C_complete_curated.sdf
  ChemDraw07102017162D

 13 13  0  0  0  0  0  0  0  0999 V2000
   -1.1018    0.5624    0.0000 C   0  0  0  0  0  0  0  0  0  0  0  0
   -0.6886   -0.1520    0.0000 C   0  0  0  0  0  0  0  0  0  0  0  0
    0.1092    0.0570    0.0000 C   0  0  0  0  0  0  0  0  0  0  0  0
    0.9030   -0.1520    0.0000 C   0  0  0  0  0  0  0  0  0  0  0  0
    0.4898    0.5624    0.0000 O   0  0  0  0  0  0  0  0  0  0  0  0
   -0.3080    0.3535    0.0000 C   0  0  0  0  0  0  0  0  0  0  0  0
   -0.7205    1.0679    0.0000 C   0  0  0  0  0  0  0  0  0  0  0  0
   -1.1018    1.3874    0.0000 N   0  0  0  0  0  0  0  0  0  0  0  0
   -1.4858    0.0611    0.0000 C   0  0  0  0  0  0  0  0  0  0  0  0
    1.4858    0.4315    0.0000 O   0  0  0  0  0  0  0  0  0  0  0  0
   -0.6886   -0.9770    0.0000 N   0  3  0  0  0  0  0  0  0  0  0  0
   -1.4003   -1.3874    0.0000 O   0  0  0  0  0  0  0  0  0  0  0  0
    0.0231   -1.3874    0.0000 O   0  5  0  0  0  0  0  0  0  0  0  0
 11 12  2  0      
 11 13  1  0      
  2 11  1  0      
  1  2  1  0      
  2  3  1  0      
  3  4  1  0      
  4  5  1  0      
  5  6  1  0      
  6  1  1  0      
  6  7  1  0      
  1  8  1  0      
  2  9  1  0      
  4 10  1  0      
M  CHG  2  11   1  13  -1
M  APO  1  10   1
M  STY  1   1 SUP
M  SLB  1   1   1
M  SAL   1  3  11  12  13
M  SBL   1  1   3
M  SMT   1 NO2
M  SBV   1   3    0.0000    0.8250
M  END
>  <Name>
214

$$$$
Figure1C_complete_curated.sdf
  ChemDraw07102017162D

 11 11  0  0  0  0  0  0  0  0999 V2000
   -1.3539    0.1954    0.0000 O   0  0  0  0  0  0  0  0  0  0  0  0
   -0.6598    0.5224    0.0000 C   0  0  0  0  0  0  0  0  0  0  0  0
   -0.2473   -0.1920    0.0000 C   0  0  0  0  0  0  0  0  0  0  0  0
    0.5506    0.0176    0.0000 C   0  0  0  0  0  0  0  0  0  0  0  0
    1.3437   -0.1920    0.0000 C   0  0  0  0  0  0  0  0  0  0  0  0
    0.9319    0.5224    0.0000 O   0  0  0  0  0  0  0  0  0  0  0  0
    0.1333    0.3141    0.0000 C   0  0  0  0  0  0  0  0  0  0  0  0
   -0.2792    1.0285    0.0000 C   0  0  0  0  0  0  0  0  0  0  0  0
    1.3539   -1.0285    0.0000 O   0  0  0  0  0  0  0  0  0  0  0  0
   -1.0723   -0.1920    0.0000 O   0  0  0  0  0  0  0  0  0  0  0  0
    0.9095   -0.6968    0.0000 O   0  0  0  0  0  0  0  0  0  0  0  0
  2  3  1  0      
  3  4  1  0      
  4  5  1  0      
  5  6  1  0      
  6  7  1  0      
  7  2  1  0      
  7  8  1  0      
  2  1  1  0      
  5  9  1  0      
  3 10  1  0      
  4 11  1  0      
M  APO  1   9   1
M  END
>  <Name>
215

$$$$
Figure1C_complete_curated.sdf
  ChemDraw07102017162D

 10 10  0  0  0  0  0  0  0  0999 V2000
   -0.1052   -0.0604    0.0000 C   0  0  0  0  0  0  0  0  0  0  0  0
   -0.5116   -0.7782    0.0000 C   0  0  0  0  0  0  0  0  0  0  0  0
    0.2795   -0.5448    0.0000 C   0  0  0  0  0  0  0  0  0  0  0  0
    1.0794   -0.7646    0.0000 C   0  0  0  0  0  0  0  0  0  0  0  0
    1.4865   -0.0468    0.0000 C   0  0  0  0  0  0  0  0  0  0  0  0
    0.6947   -0.2802    0.0000 O   0  0  0  0  0  0  0  0  0  0  0  0
   -0.9003   -0.2802    0.0000 C   0  0  0  0  0  0  0  0  0  0  0  0
    0.2755    0.6045    0.0000 O   0  0  0  0  0  0  0  0  0  0  0  0
    1.4865    0.7782    0.0000 O   0  0  0  0  0  0  0  0  0  0  0  0
   -1.4865    0.2951    0.0000 O   0  0  0  0  0  0  0  0  0  0  0  0
  1  2  2  0      
  2  3  1  0      
  3  4  1  0      
  4  5  1  0      
  5  6  1  0      
  6  1  1  0      
  1  7  1  0      
  3  8  1  0      
  5  9  1  0      
  7 10  2  0      
M  APO  1   9   1
M  END
>  <Name>
216

$$$$
Figure1C_complete_curated.sdf
  ChemDraw07102017162D

 11 11  0  0  0  0  0  0  0  0999 V2000
   -0.9614    0.3575    0.0000 C   0  0  0  0  0  0  0  0  0  0  0  0
   -0.5482   -0.3575    0.0000 C   0  0  0  0  0  0  0  0  0  0  0  0
    0.2497   -0.1486    0.0000 C   0  0  0  0  0  0  0  0  0  0  0  0
    1.0428   -0.3575    0.0000 C   0  0  0  0  0  0  0  0  0  0  0  0
    0.6310    0.3575    0.0000 O   0  0  0  0  0  0  0  0  0  0  0  0
   -0.1676    0.1486    0.0000 C   0  0  0  0  0  0  0  0  0  0  0  0
   -0.3813    0.9451    0.0000 C   0  0  0  0  0  0  0  0  0  0  0  0
   -1.7579    0.1438    0.0000 O   0  0  0  0  0  0  0  0  0  0  0  0
   -1.1317   -0.9410    0.0000 O   0  0  0  0  0  0  0  0  0  0  0  0
    0.4634   -0.9451    0.0000 O   0  0  0  0  0  0  0  0  0  0  0  0
    1.7579    0.0550    0.0000 O   0  0  0  0  0  0  0  0  0  0  0  0
  1  2  1  0      
  2  3  1  0      
  3  4  1  0      
  4  5  1  0      
  5  6  1  0      
  6  1  1  0      
  6  7  1  4      
  1  8  1  4      
  2  9  1  4      
  3 10  1  4      
  4 11  1  4      
M  APO  1  11   1
M  END
>  <Name>
217

$$$$
Figure1C_complete_curated.sdf
  ChemDraw07102017162D

 11 11  0  0  0  0  0  0  0  0999 V2000
   -1.1015    0.3572    0.0000 C   0  0  0  0  0  0  0  0  0  0  0  0
   -0.6890   -0.3572    0.0000 C   0  0  0  0  0  0  0  0  0  0  0  0
    0.1089   -0.1482    0.0000 C   0  0  0  0  0  0  0  0  0  0  0  0
    0.9027   -0.3572    0.0000 C   0  0  0  0  0  0  0  0  0  0  0  0
    0.4902    0.3572    0.0000 O   0  0  0  0  0  0  0  0  0  0  0  0
   -0.3077    0.1482    0.0000 C   0  0  0  0  0  0  0  0  0  0  0  0
   -0.7209    0.8627    0.0000 C   0  0  0  0  0  0  0  0  0  0  0  0
   -1.1015    1.1822    0.0000 N   0  0  0  0  0  0  0  0  0  0  0  0
   -1.4862   -0.1435    0.0000 C   0  0  0  0  0  0  0  0  0  0  0  0
   -0.6890   -1.1822    0.0000 N   0  0  0  0  0  0  0  0  0  0  0  0
    1.4862    0.2263    0.0000 O   0  0  0  0  0  0  0  0  0  0  0  0
  1  2  1  0      
  2  3  1  0      
  3  4  1  0      
  4  5  1  0      
  5  6  1  0      
  6  1  1  0      
  6  7  1  0      
  1  8  1  0      
  2  9  1  0      
  2 10  1  0      
  4 11  1  0      
M  APO  1  11   1
M  END
>  <Name>
218

$$$$
Figure1C_complete_curated.sdf
  ChemDraw07102017162D

 10 10  0  0  0  0  0  0  0  0999 V2000
   -1.1018   -0.0553    0.0000 C   0  0  0  0  0  0  0  0  0  0  0  0
   -0.6893   -0.7697    0.0000 C   0  0  0  0  0  0  0  0  0  0  0  0
    0.1092   -0.5601    0.0000 C   0  0  0  0  0  0  0  0  0  0  0  0
    0.9023   -0.7697    0.0000 C   0  0  0  0  0  0  0  0  0  0  0  0
    0.4898   -0.0553    0.0000 O   0  0  0  0  0  0  0  0  0  0  0  0
   -0.3080   -0.2643    0.0000 C   0  0  0  0  0  0  0  0  0  0  0  0
   -0.6445    0.3233    0.0000 C   0  0  0  0  0  0  0  0  0  0  0  0
   -1.1018    0.7697    0.0000 N   0  0  0  0  0  0  0  0  0  0  0  0
   -1.4858   -0.5560    0.0000 N   0  0  0  0  0  0  0  0  0  0  0  0
    1.4858   -0.1862    0.0000 O   0  0  0  0  0  0  0  0  0  0  0  0
  1  2  1  0      
  2  3  1  0      
  3  4  1  0      
  4  5  1  0      
  5  6  1  0      
  6  1  1  0      
  6  7  1  0      
  1  8  1  0      
  2  9  1  0      
  4 10  1  0      
M  APO  1  10   1
M  END
>  <Name>
219

$$$$
Figure1C_complete_curated.sdf
  ChemDraw07102017162D

  9  9  0  0  0  0  0  0  0  0999 V2000
   -0.3969   -0.0553    0.0000 C   0  0  0  0  0  0  0  0  0  0  0  0
   -0.8101   -0.7697    0.0000 C   0  0  0  0  0  0  0  0  0  0  0  0
   -0.0163   -0.5424    0.0000 C   0  0  0  0  0  0  0  0  0  0  0  0
    0.7816   -0.7697    0.0000 C   0  0  0  0  0  0  0  0  0  0  0  0
    1.1941   -0.0553    0.0000 C   0  0  0  0  0  0  0  0  0  0  0  0
    0.4010   -0.2819    0.0000 O   0  0  0  0  0  0  0  0  0  0  0  0
   -1.1941   -0.2683    0.0000 C   0  0  0  0  0  0  0  0  0  0  0  0
   -0.0163    0.2826    0.0000 O   0  0  0  0  0  0  0  0  0  0  0  0
    1.1941    0.7697    0.0000 O   0  0  0  0  0  0  0  0  0  0  0  0
  1  2  1  0      
  2  3  1  0      
  3  4  1  0      
  4  5  1  0      
  5  6  1  0      
  6  1  1  0      
  1  7  1  0      
  3  8  1  0      
  5  9  1  0      
M  APO  1   9   1
M  END
>  <Name>
220

$$$$
Figure1C_complete_curated.sdf
  ChemDraw07102017162D

 10 10  0  0  1  0  0  0  0  0999 V2000
   -0.0991   -0.3036    0.0000 C   0  0  0  0  0  0  0  0  0  0  0  0
    0.7287   -0.2948    0.0000 C   0  0  0  0  0  0  0  0  0  0  0  0
    0.9763    0.4956    0.0000 C   0  0  0  0  0  0  0  0  0  0  0  0
    0.3012    0.9760    0.0000 O   0  0  0  0  0  0  0  0  0  0  0  0
   -0.3643    0.4814    0.0000 C   0  0  0  0  0  0  0  0  0  0  0  0
    1.7586    0.7595    0.0000 O   0  0  0  0  0  0  0  0  0  0  0  0
   -1.1513    0.7290    0.0000 C   0  0  0  0  0  0  0  0  0  0  0  0
   -1.7586    0.1700    0.0000 N   0  0  0  0  0  0  0  0  0  0  0  0
   -0.5774   -0.9760    0.0000 O   0  0  0  0  0  0  0  0  0  0  0  0
    1.2205   -0.9576    0.0000 O   0  0  0  0  0  0  0  0  0  0  0  0
  1  2  1  0      
  2  3  1  0      
  3  4  1  0      
  4  5  1  0      
  5  1  1  0      
  3  6  1  1      
  5  7  1  1      
  7  8  1  0      
  1  9  1  6      
  2 10  1  6      
M  APO  1   6   1
M  END
>  <Name>
221

$$$$
Figure1C_complete_curated.sdf
  ChemDraw07102017162D

  9  9  0  0  1  0  0  0  0  0999 V2000
   -0.0997   -0.3026    0.0000 C   0  0  0  0  0  0  0  0  0  0  0  0
    0.7287   -0.2944    0.0000 C   0  0  0  0  0  0  0  0  0  0  0  0
    0.9763    0.4966    0.0000 C   0  0  0  0  0  0  0  0  0  0  0  0
    0.3012    0.9756    0.0000 O   0  0  0  0  0  0  0  0  0  0  0  0
   -0.3637    0.4824    0.0000 C   0  0  0  0  0  0  0  0  0  0  0  0
    1.7586    0.7592    0.0000 O   0  0  0  0  0  0  0  0  0  0  0  0
   -1.1507    0.7287    0.0000 C   0  0  0  0  0  0  0  0  0  0  0  0
   -1.7586    0.1703    0.0000 N   0  0  0  0  0  0  0  0  0  0  0  0
   -0.5780   -0.9756    0.0000 O   0  0  0  0  0  0  0  0  0  0  0  0
  1  2  1  0      
  2  3  1  0      
  3  4  1  0      
  4  5  1  0      
  5  1  1  0      
  3  6  1  1      
  5  7  1  1      
  7  8  1  0      
  1  9  1  6      
M  APO  1   6   1
M  END
>  <Name>
224

$$$$
Figure1C_complete_curated.sdf
  ChemDraw07102017162D

 13 13  0  0  1  0  0  0  0  0999 V2000
    0.0787   -0.8589    0.0000 C   0  0  0  0  0  0  0  0  0  0  0  0
    0.9071   -0.8501    0.0000 C   0  0  0  0  0  0  0  0  0  0  0  0
    1.1547   -0.0597    0.0000 C   0  0  0  0  0  0  0  0  0  0  0  0
    0.4790    0.4200    0.0000 O   0  0  0  0  0  0  0  0  0  0  0  0
   -0.1859   -0.0740    0.0000 C   0  0  0  0  0  0  0  0  0  0  0  0
    1.9363    0.2035    0.0000 O   0  0  0  0  0  0  0  0  0  0  0  0
   -0.9736    0.1730    0.0000 C   0  0  0  0  0  0  0  0  0  0  0  0
   -1.5801   -0.3860    0.0000 N   0  0  0  0  0  0  0  0  0  0  0  0
   -0.3996   -1.5313    0.0000 O   0  0  0  0  0  0  0  0  0  0  0  0
    1.3983   -1.5130    0.0000 O   0  0  0  0  0  0  0  0  0  0  0  0
   -1.1527    0.9749    0.0000 C   0  0  0  0  0  0  0  0  0  0  0  0
   -0.5475    1.5313    0.0000 O   0  0  0  0  0  0  0  0  0  0  0  0
   -1.9363    1.2199    0.0000 O   0  0  0  0  0  0  0  0  0  0  0  0
  1  2  1  0      
  2  3  1  0      
  3  4  1  0      
  4  5  1  0      
  5  1  1  0      
  3  6  1  1      
  5  7  1  1      
  7  8  1  0      
  1  9  1  6      
  2 10  1  6      
  7 11  1  0      
 11 12  1  0      
 11 13  2  0      
M  APO  1   6   1
M  END
>  <Name>
223

$$$$
Figure1C_complete_curated.sdf
  ChemDraw07102017162D

 15 15  0  0  0  0  0  0  0  0999 V2000
   -0.7941   -0.1978    0.0000 C   0  0  0  0  0  0  0  0  0  0  0  0
   -0.3816   -0.9122    0.0000 C   0  0  0  0  0  0  0  0  0  0  0  0
    0.4162   -0.7032    0.0000 C   0  0  0  0  0  0  0  0  0  0  0  0
    1.2100   -0.9122    0.0000 C   0  0  0  0  0  0  0  0  0  0  0  0
    0.7975   -0.1978    0.0000 O   0  0  0  0  0  0  0  0  0  0  0  0
   -0.0003   -0.4067    0.0000 C   0  0  0  0  0  0  0  0  0  0  0  0
    1.2100   -1.7372    0.0000 O   0  0  0  0  0  0  0  0  0  0  0  0
    0.8294   -1.4176    0.0000 O   0  0  0  0  0  0  0  0  0  0  0  0
   -1.1279   -0.7236    0.0000 O   0  0  0  0  0  0  0  0  0  0  0  0
   -0.4135    0.3077    0.0000 C   0  0  0  0  0  0  0  0  0  0  0  0
   -0.0003    1.0221    0.0000 C   0  0  0  0  0  0  0  0  0  0  0  0
   -0.4135    1.7372    0.0000 C   0  0  0  0  0  0  0  0  0  0  0  0
   -1.2100    0.0946    0.0000 N   0  0  0  0  0  0  0  0  0  0  0  0
   -0.7941    0.6272    0.0000 O   0  0  0  0  0  0  0  0  0  0  0  0
    0.8247    1.0221    0.0000 O   0  0  0  0  0  0  0  0  0  0  0  0
  1  2  1  0      
  2  3  1  0      
  3  4  1  0      
  4  5  1  0      
  5  6  1  0      
  6  1  1  0      
  4  7  1  0      
  3  8  1  0      
  2  9  1  0      
  6 10  1  0      
 10 11  1  0      
 11 12  1  0      
 10 13  1  0      
  1 14  1  0      
 11 15  1  0      
M  APO  1   7   1
M  END
>  <Name>
167

$$$$
Figure1C_complete_curated.sdf
  ChemDraw07102017162D

 12 12  0  0  0  0  0  0  0  0999 V2000
   -1.0835    0.6371    0.0000 C   0  0  0  0  0  0  0  0  0  0  0  0
   -0.6710   -0.0773    0.0000 C   0  0  0  0  0  0  0  0  0  0  0  0
    0.1275    0.1316    0.0000 C   0  0  0  0  0  0  0  0  0  0  0  0
    0.9207   -0.0773    0.0000 C   0  0  0  0  0  0  0  0  0  0  0  0
    0.5075    0.6371    0.0000 O   0  0  0  0  0  0  0  0  0  0  0  0
   -0.2904    0.4288    0.0000 C   0  0  0  0  0  0  0  0  0  0  0  0
    1.6344    0.3358    0.0000 O   0  0  0  0  0  0  0  0  0  0  0  0
    0.9207   -0.9023    0.0000 C   0  0  0  0  0  0  0  0  0  0  0  0
    1.7172   -1.1154    0.0000 N   0  0  0  0  0  0  0  0  0  0  0  0
    0.1275    1.1154    0.0000 O   0  0  0  0  0  0  0  0  0  0  0  0
   -0.6710   -0.9023    0.0000 O   0  0  0  0  0  0  0  0  0  0  0  0
   -1.7172    0.2795    0.0000 O   0  0  0  0  0  0  0  0  0  0  0  0
  1  2  1  0      
  2  3  1  0      
  3  4  1  0      
  4  5  1  0      
  5  6  1  0      
  6  1  1  0      
  4  7  1  0      
  4  8  1  0      
  8  9  1  0      
  3 10  1  0      
  2 11  1  0      
  1 12  1  0      
M  APO  1   9   1
M  END
>  <Name>
201

$$$$
Figure1C_complete_curated.sdf
  ChemDraw07102017162D

 13 13  0  0  1  0  0  0  0  0999 V2000
   -0.3837   -1.0638    0.0000 C   0  0  0  0  0  0  0  0  0  0  0  0
    0.4413   -1.0462    0.0000 C   0  0  0  0  0  0  0  0  0  0  0  0
    0.8389   -0.3236    0.0000 C   0  0  0  0  0  0  0  0  0  0  0  0
    0.4108    0.3820    0.0000 O   0  0  0  0  0  0  0  0  0  0  0  0
   -0.4135    0.3650    0.0000 C   0  0  0  0  0  0  0  0  0  0  0  0
   -0.8104   -0.3582    0.0000 C   0  0  0  0  0  0  0  0  0  0  0  0
   -1.6354   -0.3759    0.0000 O   0  0  0  0  0  0  0  0  0  0  0  0
   -0.7806   -1.7870    0.0000 O   0  0  0  0  0  0  0  0  0  0  0  0
    0.8694   -1.7524    0.0000 O   0  0  0  0  0  0  0  0  0  0  0  0
   -0.8389    1.0672    0.0000 C   0  0  0  0  0  0  0  0  0  0  0  0
   -1.6605    1.0502    0.0000 O   0  0  0  0  0  0  0  0  0  0  0  0
   -0.4440    1.7870    0.0000 O   0  0  0  0  0  0  0  0  0  0  0  0
    1.6605   -0.3060    0.0000 O   0  0  0  0  0  0  0  0  0  0  0  0
  1  2  1  0      
  2  3  1  0      
  3  4  1  0      
  4  5  1  0      
  5  6  1  0      
  6  1  1  0      
  6  7  1  6      
  1  8  1  1      
  2  9  1  6      
  5 10  1  6      
 10 11  1  0      
 10 12  2  0      
  3 13  1  6      
M  APO  1  13   1
M  END
>  <Name>
168

$$$$
Figure1C_complete_curated.sdf
  ChemDraw07102017162D

 13 13  0  0  1  0  0  0  0  0999 V2000
   -0.3826   -1.0638    0.0000 C   0  0  0  0  0  0  0  0  0  0  0  0
    0.4424   -1.0462    0.0000 C   0  0  0  0  0  0  0  0  0  0  0  0
    0.8399   -0.3229    0.0000 C   0  0  0  0  0  0  0  0  0  0  0  0
    0.4118    0.3826    0.0000 O   0  0  0  0  0  0  0  0  0  0  0  0
   -0.4132    0.3650    0.0000 C   0  0  0  0  0  0  0  0  0  0  0  0
   -0.8101   -0.3582    0.0000 C   0  0  0  0  0  0  0  0  0  0  0  0
   -1.6351   -0.3759    0.0000 O   0  0  0  0  0  0  0  0  0  0  0  0
   -0.7795   -1.7870    0.0000 O   0  0  0  0  0  0  0  0  0  0  0  0
    0.8698   -1.7518    0.0000 O   0  0  0  0  0  0  0  0  0  0  0  0
   -0.8386    1.0679    0.0000 C   0  0  0  0  0  0  0  0  0  0  0  0
   -1.6609    1.0502    0.0000 O   0  0  0  0  0  0  0  0  0  0  0  0
   -0.4430    1.7870    0.0000 O   0  0  0  0  0  0  0  0  0  0  0  0
    1.6609   -0.3053    0.0000 O   0  0  0  0  0  0  0  0  0  0  0  0
  1  2  1  0      
  2  3  1  0      
  3  4  1  0      
  4  5  1  0      
  5  6  1  0      
  6  1  1  0      
  6  7  1  1      
  1  8  1  1      
  2  9  1  6      
  5 10  1  1      
 10 11  1  0      
 10 12  2  0      
  3 13  1  1      
M  APO  1  13   1
M  END
>  <Name>
172

$$$$
Figure1C_complete_curated.sdf
  ChemDraw07102017162D

 13 13  0  0  1  0  0  0  0  0999 V2000
   -0.3823   -1.0642    0.0000 C   0  0  0  0  0  0  0  0  0  0  0  0
    0.4427   -1.0465    0.0000 C   0  0  0  0  0  0  0  0  0  0  0  0
    0.8396   -0.3240    0.0000 C   0  0  0  0  0  0  0  0  0  0  0  0
    0.4122    0.3816    0.0000 O   0  0  0  0  0  0  0  0  0  0  0  0
   -0.4128    0.3647    0.0000 C   0  0  0  0  0  0  0  0  0  0  0  0
   -0.8104   -0.3586    0.0000 C   0  0  0  0  0  0  0  0  0  0  0  0
   -1.6347   -0.3762    0.0000 O   0  0  0  0  0  0  0  0  0  0  0  0
   -0.7799   -1.7874    0.0000 O   0  0  0  0  0  0  0  0  0  0  0  0
    0.8694   -1.7528    0.0000 O   0  0  0  0  0  0  0  0  0  0  0  0
   -0.8389    1.0669    0.0000 C   0  0  0  0  0  0  0  0  0  0  0  0
   -1.6605    1.0499    0.0000 N   0  0  0  0  0  0  0  0  0  0  0  0
   -0.4427    1.7874    0.0000 O   0  0  0  0  0  0  0  0  0  0  0  0
    1.6605   -0.3063    0.0000 O   0  0  0  0  0  0  0  0  0  0  0  0
  1  2  1  0      
  2  3  1  0      
  3  4  1  0      
  4  5  1  0      
  5  6  1  0      
  6  1  1  0      
  6  7  1  1      
  1  8  1  1      
  2  9  1  6      
  5 10  1  1      
 10 11  1  0      
 10 12  2  0      
  3 13  1  6      
M  APO  1  13   1
M  END
>  <Name>
174

$$$$
Figure1C_complete_curated.sdf
  ChemDraw07102017162D

 13 13  0  0  1  0  0  0  0  0999 V2000
   -0.3830   -1.0642    0.0000 C   0  0  0  0  0  0  0  0  0  0  0  0
    0.4413   -1.0465    0.0000 C   0  0  0  0  0  0  0  0  0  0  0  0
    0.8389   -0.3240    0.0000 C   0  0  0  0  0  0  0  0  0  0  0  0
    0.4115    0.3816    0.0000 O   0  0  0  0  0  0  0  0  0  0  0  0
   -0.4135    0.3647    0.0000 C   0  0  0  0  0  0  0  0  0  0  0  0
   -0.8104   -0.3586    0.0000 C   0  0  0  0  0  0  0  0  0  0  0  0
   -1.6354   -0.3762    0.0000 O   0  0  0  0  0  0  0  0  0  0  0  0
   -0.7799   -1.7874    0.0000 O   0  0  0  0  0  0  0  0  0  0  0  0
    0.8694   -1.7528    0.0000 O   0  0  0  0  0  0  0  0  0  0  0  0
   -0.8389    1.0669    0.0000 C   0  0  0  0  0  0  0  0  0  0  0  0
   -1.6605    1.0499    0.0000 N   0  0  0  0  0  0  0  0  0  0  0  0
   -0.4440    1.7874    0.0000 O   0  0  0  0  0  0  0  0  0  0  0  0
    1.6605   -0.3063    0.0000 O   0  0  0  0  0  0  0  0  0  0  0  0
  1  2  1  0      
  2  3  1  0      
  3  4  1  0      
  4  5  1  0      
  5  6  1  0      
  6  1  1  0      
  6  7  1  6      
  1  8  1  1      
  2  9  1  6      
  5 10  1  1      
 10 11  1  0      
 10 12  2  0      
  3 13  1  6      
M  APO  1  13   1
M  END
>  <Name>
175

$$$$
Figure1C_complete_curated.sdf
  ChemDraw07102017162D

 12 12  0  0  1  0  0  0  0  0999 V2000
   -0.3830   -1.0638    0.0000 C   0  0  0  0  0  0  0  0  0  0  0  0
    0.4420   -1.0462    0.0000 C   0  0  0  0  0  0  0  0  0  0  0  0
    0.8396   -0.3236    0.0000 C   0  0  0  0  0  0  0  0  0  0  0  0
    0.4115    0.3820    0.0000 O   0  0  0  0  0  0  0  0  0  0  0  0
   -0.4135    0.3650    0.0000 C   0  0  0  0  0  0  0  0  0  0  0  0
   -0.8104   -0.3582    0.0000 C   0  0  0  0  0  0  0  0  0  0  0  0
   -0.7799   -1.7870    0.0000 O   0  0  0  0  0  0  0  0  0  0  0  0
    0.8694   -1.7524    0.0000 O   0  0  0  0  0  0  0  0  0  0  0  0
   -0.8389    1.0672    0.0000 C   0  0  0  0  0  0  0  0  0  0  0  0
   -1.6605    1.0502    0.0000 O   0  0  0  0  0  0  0  0  0  0  0  0
   -0.4434    1.7870    0.0000 O   0  0  0  0  0  0  0  0  0  0  0  0
    1.6605   -0.3060    0.0000 O   0  0  0  0  0  0  0  0  0  0  0  0
  1  2  1  0      
  2  3  1  0      
  3  4  1  0      
  4  5  1  0      
  5  6  2  0      
  6  1  1  0      
  1  7  1  1      
  2  8  1  1      
  5  9  1  0      
  9 10  1  0      
  9 11  2  0      
  3 12  1  6      
M  APO  1  12   1
M  END
>  <Name>
225

$$$$
Figure1C_complete_curated.sdf
  ChemDraw07102017162D

 11 11  0  0  0  0  0  0  0  0999 V2000
   -1.5513   -0.3691    0.0000 O   0  0  0  0  0  0  0  0  0  0  0  0
   -1.1673    0.1323    0.0000 C   0  0  0  0  0  0  0  0  0  0  0  0
   -0.7548   -0.5828    0.0000 C   0  0  0  0  0  0  0  0  0  0  0  0
    0.0438   -0.3738    0.0000 C   0  0  0  0  0  0  0  0  0  0  0  0
    0.8369   -0.5828    0.0000 C   0  0  0  0  0  0  0  0  0  0  0  0
    0.4237    0.1323    0.0000 O   0  0  0  0  0  0  0  0  0  0  0  0
   -0.3742   -0.0773    0.0000 C   0  0  0  0  0  0  0  0  0  0  0  0
   -1.1673    0.9573    0.0000 N   0  0  0  0  0  0  0  0  0  0  0  0
    0.6266   -0.9573    0.0000 O   0  0  0  0  0  0  0  0  0  0  0  0
    1.5513   -0.1703    0.0000 O   0  0  0  0  0  0  0  0  0  0  0  0
   -0.7867    0.6371    0.0000 C   0  0  0  0  0  0  0  0  0  0  0  0
  2  3  1  0      
  3  4  1  0      
  4  5  1  0      
  5  6  1  0      
  6  7  1  0      
  7  2  1  0      
  3  1  1  0      
  2  8  1  0      
  4  9  1  0      
  5 10  1  0      
  7 11  1  0      
M  APO  1  10   1
M  END
>  <Name>
208

$$$$
Figure1C_complete_curated.sdf
  ChemDraw07102017162D

 17 18  0  0  1  0  0  0  0  0999 V2000
    0.8308    1.2792    0.0000 O   0  0  0  0  0  0  0  0  0  0  0  0
    0.1489    0.8145    0.0000 C   0  0  0  0  0  0  0  0  0  0  0  0
    0.3816    0.0227    0.0000 C   0  0  0  0  0  0  0  0  0  0  0  0
    1.2060   -0.0010    0.0000 C   0  0  0  0  0  0  0  0  0  0  0  0
    1.4841    0.7758    0.0000 C   0  0  0  0  0  0  0  0  0  0  0  0
   -0.6523    1.0099    0.0000 C   0  0  0  0  0  0  0  0  0  0  0  0
   -1.2216    0.4128    0.0000 C   0  0  0  0  0  0  0  0  0  0  0  0
   -0.9902   -0.3789    0.0000 C   0  0  0  0  0  0  0  0  0  0  0  0
   -0.1883   -0.5736    0.0000 O   0  0  0  0  0  0  0  0  0  0  0  0
    0.5947   -0.7738    0.0000 H   0  0  0  0  0  0  0  0  0  0  0  0
   -0.0641    1.6117    0.0000 H   0  0  0  0  0  0  0  0  0  0  0  0
    1.6693   -0.6802    0.0000 O   0  0  0  0  0  0  0  0  0  0  0  0
   -1.5581   -0.9732    0.0000 C   0  0  0  0  0  0  0  0  0  0  0  0
   -0.8830    1.7982    0.0000 O   0  0  0  0  0  0  0  0  0  0  0  0
    2.2725    1.0065    0.0000 O   0  0  0  0  0  0  0  0  0  0  0  0
   -1.5581   -1.7982    0.0000 O   0  0  0  0  0  0  0  0  0  0  0  0
   -2.2725   -0.5607    0.0000 O   0  0  0  0  0  0  0  0  0  0  0  0
  1  2  1  0      
  2  3  1  0      
  3  4  1  0      
  4  5  1  0      
  5  1  1  0      
  2  6  1  0      
  6  7  1  0      
  7  8  1  0      
  8  9  1  0      
  9  3  1  0      
  3 10  1  1      
  2 11  1  6      
  4 12  1  6      
  8 13  1  6      
  6 14  1  1      
  5 15  1  1      
 13 16  1  0      
 13 17  2  0      
M  APO  1  15   1
M  END
>  <Name>
227

$$$$
Figure1C_complete_curated.sdf
  ChemDraw07102017162D

 18 19  0  0  1  0  0  0  0  0999 V2000
    0.8311    1.2796    0.0000 O   0  0  0  0  0  0  0  0  0  0  0  0
    0.1493    0.8141    0.0000 C   0  0  0  0  0  0  0  0  0  0  0  0
    0.3813    0.0224    0.0000 C   0  0  0  0  0  0  0  0  0  0  0  0
    1.2063   -0.0020    0.0000 C   0  0  0  0  0  0  0  0  0  0  0  0
    1.4838    0.7748    0.0000 C   0  0  0  0  0  0  0  0  0  0  0  0
   -0.6527    1.0089    0.0000 C   0  0  0  0  0  0  0  0  0  0  0  0
   -1.2219    0.4125    0.0000 C   0  0  0  0  0  0  0  0  0  0  0  0
   -0.9899   -0.3793    0.0000 C   0  0  0  0  0  0  0  0  0  0  0  0
   -0.1886   -0.5747    0.0000 O   0  0  0  0  0  0  0  0  0  0  0  0
    0.5950   -0.7748    0.0000 H   0  0  0  0  0  0  0  0  0  0  0  0
   -0.0638    1.6113    0.0000 H   0  0  0  0  0  0  0  0  0  0  0  0
    1.6690   -0.6805    0.0000 O   0  0  0  0  0  0  0  0  0  0  0  0
   -1.5577   -0.9729    0.0000 C   0  0  0  0  0  0  0  0  0  0  0  0
   -0.8833    1.7979    0.0000 O   0  0  0  0  0  0  0  0  0  0  0  0
    2.2721    1.0055    0.0000 O   0  0  0  0  0  0  0  0  0  0  0  0
   -1.5577   -1.7979    0.0000 O   0  0  0  0  0  0  0  0  0  0  0  0
   -2.2721   -0.5611    0.0000 O   0  0  0  0  0  0  0  0  0  0  0  0
   -2.0232    0.6079    0.0000 O   0  0  0  0  0  0  0  0  0  0  0  0
  1  2  1  0      
  2  3  1  0      
  3  4  1  0      
  4  5  1  0      
  5  1  1  0      
  2  6  1  0      
  6  7  1  0      
  7  8  1  0      
  8  9  1  0      
  9  3  1  0      
  3 10  1  1      
  2 11  1  6      
  4 12  1  6      
  8 13  1  6      
  6 14  1  1      
  5 15  1  1      
 13 16  1  0      
 13 17  2  0      
  7 18  1  1      
M  APO  1  15   1
M  END
>  <Name>
228

$$$$
Figure1C_complete_curated.sdf
  ChemDraw07102017162D

 17 18  0  0  1  0  0  0  0  0999 V2000
    0.8308    1.2796    0.0000 O   0  0  0  0  0  0  0  0  0  0  0  0
    0.1496    0.8141    0.0000 C   0  0  0  0  0  0  0  0  0  0  0  0
    0.3810    0.0224    0.0000 C   0  0  0  0  0  0  0  0  0  0  0  0
    1.2060   -0.0020    0.0000 C   0  0  0  0  0  0  0  0  0  0  0  0
    1.4841    0.7748    0.0000 C   0  0  0  0  0  0  0  0  0  0  0  0
   -0.6523    1.0089    0.0000 C   0  0  0  0  0  0  0  0  0  0  0  0
   -1.2222    0.4132    0.0000 C   0  0  0  0  0  0  0  0  0  0  0  0
   -0.9902   -0.3786    0.0000 C   0  0  0  0  0  0  0  0  0  0  0  0
   -0.1883   -0.5747    0.0000 O   0  0  0  0  0  0  0  0  0  0  0  0
    0.5953   -0.7748    0.0000 H   0  0  0  0  0  0  0  0  0  0  0  0
   -0.0641    1.6113    0.0000 H   0  0  0  0  0  0  0  0  0  0  0  0
    1.6693   -0.6805    0.0000 O   0  0  0  0  0  0  0  0  0  0  0  0
   -1.5574   -0.9729    0.0000 C   0  0  0  0  0  0  0  0  0  0  0  0
   -0.8830    1.7979    0.0000 O   0  0  0  0  0  0  0  0  0  0  0  0
    2.2725    1.0055    0.0000 O   0  0  0  0  0  0  0  0  0  0  0  0
   -1.5574   -1.7979    0.0000 O   0  0  0  0  0  0  0  0  0  0  0  0
   -2.2725   -0.5611    0.0000 O   0  0  0  0  0  0  0  0  0  0  0  0
  1  2  1  0      
  2  3  1  0      
  3  4  1  0      
  4  5  1  0      
  5  1  1  0      
  2  6  1  0      
  6  7  1  0      
  7  8  1  0      
  8  9  1  0      
  9  3  1  0      
  3 10  1  1      
  2 11  1  6      
  4 12  1  6      
  8 13  1  6      
  6 14  2  0      
  5 15  1  1      
 13 16  1  0      
 13 17  2  0      
M  APO  1  15   1
M  END
>  <Name>
229

$$$$
Figure1C_complete_curated.sdf
  ChemDraw07102017162D

 21 22  0  0  1  0  0  0  0  0999 V2000
    1.3735    0.1927    0.0000 C   0  0  0  0  0  0  0  0  0  0  0  0
    1.6402   -0.5882    0.0000 C   0  0  0  0  0  0  0  0  0  0  0  0
    2.4652   -0.5767    0.0000 C   0  0  0  0  0  0  0  0  0  0  0  0
    2.7087    0.2117    0.0000 C   0  0  0  0  0  0  0  0  0  0  0  0
    2.0343    0.6866    0.0000 O   0  0  0  0  0  0  0  0  0  0  0  0
    0.5886    0.4349    0.0000 C   0  0  0  0  0  0  0  0  0  0  0  0
    2.9570   -1.2348    0.0000 O   0  0  0  0  0  0  0  0  0  0  0  0
    1.1666   -1.2599    0.0000 O   0  0  0  0  0  0  0  0  0  0  0  0
    0.5886    1.2599    0.0000 O   0  0  0  0  0  0  0  0  0  0  0  0
    3.4869    0.4763    0.0000 O   0  0  0  0  0  0  0  0  0  0  0  0
   -0.2337    0.3698    0.0000 C   0  0  0  0  0  0  0  0  0  0  0  0
   -2.8349    0.4315    0.0000 C   0  0  0  0  0  0  0  0  0  0  0  0
   -2.4231   -0.2829    0.0000 C   0  0  0  0  0  0  0  0  0  0  0  0
   -1.6252   -0.0740    0.0000 O   0  0  0  0  0  0  0  0  0  0  0  0
   -0.8314   -0.2829    0.0000 C   0  0  0  0  0  0  0  0  0  0  0  0
   -1.2439    0.4315    0.0000 C   0  0  0  0  0  0  0  0  0  0  0  0
   -2.0418    0.2225    0.0000 C   0  0  0  0  0  0  0  0  0  0  0  0
   -1.2847    1.2551    0.0000 O   0  0  0  0  0  0  0  0  0  0  0  0
   -2.4116    0.9607    0.0000 O   0  0  0  0  0  0  0  0  0  0  0  0
   -3.4869    0.3263    0.0000 N   0  0  0  0  0  0  0  0  0  0  0  0
   -3.2311   -0.1906    0.0000 O   0  0  0  0  0  0  0  0  0  0  0  0
  1  2  1  0      
  2  3  1  0      
  3  4  1  0      
  4  5  1  0      
  5  1  1  0      
  1  6  1  1      
  3  7  1  6      
  2  8  1  6      
  6  9  1  1      
  4 10  1  1      
  6 11  1  0      
 12 13  1  0      
 13 14  1  0      
 14 15  1  0      
 15 16  1  0      
 16 17  1  0      
 17 12  1  0      
 15 11  1  0      
 16 18  1  0      
 17 19  1  0      
 12 20  1  0      
 21 13  1  0      
M  APO  1  10   1
M  END
>  <Name>
222

$$$$
Figure1C_complete_curated.sdf
  ChemDraw07102017162D

 12 12  0  0  0  0  0  0  0  0999 V2000
   -0.2928    0.3467    0.0000 C   0  0  0  0  0  0  0  0  0  0  0  0
   -0.7053   -0.4084    0.0000 C   0  0  0  0  0  0  0  0  0  0  0  0
    0.0879   -0.1811    0.0000 C   0  0  0  0  0  0  0  0  0  0  0  0
    0.8864   -0.4084    0.0000 C   0  0  0  0  0  0  0  0  0  0  0  0
    1.2982    0.3060    0.0000 C   0  0  0  0  0  0  0  0  0  0  0  0
    0.5051    0.0801    0.0000 O   0  0  0  0  0  0  0  0  0  0  0  0
   -1.0078    0.2551    0.0000 C   0  0  0  0  0  0  0  0  0  0  0  0
   -0.2928    1.1310    0.0000 C   0  0  0  0  0  0  0  0  0  0  0  0
    1.2982    1.1310    0.0000 O   0  0  0  0  0  0  0  0  0  0  0  0
    0.8864   -1.1310    0.0000 O   0  0  0  0  0  0  0  0  0  0  0  0
   -1.2982   -0.1845    0.0000 O   0  0  0  0  0  0  0  0  0  0  0  0
   -0.3246   -0.8956    0.0000 O   0  0  0  0  0  0  0  0  0  0  0  0
  1  2  1  0      
  2  3  1  0      
  3  4  1  0      
  4  5  1  0      
  5  6  1  0      
  6  1  1  0      
  1  7  1  0      
  1  8  1  0      
  5  9  1  0      
  4 10  1  0      
  2 11  1  0      
  3 12  1  0      
M  APO  1   9   1
M  END
>  <Name>
193

$$$$
Figure1C_complete_curated.sdf
  ChemDraw07102017162D

 12 12  0  0  0  0  0  0  0  0999 V2000
   -1.0017    0.1045    0.0000 C   0  0  0  0  0  0  0  0  0  0  0  0
   -0.5892   -0.6099    0.0000 C   0  0  0  0  0  0  0  0  0  0  0  0
    0.2086   -0.4010    0.0000 C   0  0  0  0  0  0  0  0  0  0  0  0
    1.0017   -0.6099    0.0000 C   0  0  0  0  0  0  0  0  0  0  0  0
    0.5899    0.1045    0.0000 O   0  0  0  0  0  0  0  0  0  0  0  0
   -0.2079   -0.1045    0.0000 C   0  0  0  0  0  0  0  0  0  0  0  0
    1.0017   -1.4349    0.0000 O   0  0  0  0  0  0  0  0  0  0  0  0
    0.4997   -1.1154    0.0000 N   0  0  0  0  0  0  0  0  0  0  0  0
   -0.5892   -1.4349    0.0000 O   0  0  0  0  0  0  0  0  0  0  0  0
   -1.0017    0.9295    0.0000 O   0  0  0  0  0  0  0  0  0  0  0  0
   -0.6211    0.6099    0.0000 C   0  0  0  0  0  0  0  0  0  0  0  0
   -0.6211    1.4349    0.0000 O   0  0  0  0  0  0  0  0  0  0  0  0
  1  2  1  0      
  2  3  1  0      
  3  4  1  0      
  4  5  1  0      
  5  6  1  0      
  6  1  1  0      
  4  7  1  0      
  3  8  1  0      
  2  9  1  0      
  1 10  1  0      
  6 11  1  0      
 11 12  1  0      
M  APO  1   7   1
M  END
>  <Name>
189

$$$$
Figure1C_complete_curated.sdf
  ChemDraw07102017162D

 11 11  0  0  0  0  0  0  0  0999 V2000
   -0.2317   -0.0550    0.0000 C   0  0  0  0  0  0  0  0  0  0  0  0
   -0.6449   -0.7700    0.0000 C   0  0  0  0  0  0  0  0  0  0  0  0
    0.1482   -0.5434    0.0000 C   0  0  0  0  0  0  0  0  0  0  0  0
    0.9468   -0.7700    0.0000 C   0  0  0  0  0  0  0  0  0  0  0  0
    1.3593   -0.0550    0.0000 C   0  0  0  0  0  0  0  0  0  0  0  0
    0.5662   -0.2822    0.0000 O   0  0  0  0  0  0  0  0  0  0  0  0
    1.3593    0.7700    0.0000 O   0  0  0  0  0  0  0  0  0  0  0  0
    0.1482    0.2816    0.0000 N   0  0  0  0  0  0  0  0  0  0  0  0
   -1.3593   -0.4932    0.0000 O   0  0  0  0  0  0  0  0  0  0  0  0
   -0.9746   -0.1608    0.0000 C   0  0  0  0  0  0  0  0  0  0  0  0
   -0.5655    0.6947    0.0000 O   0  0  0  0  0  0  0  0  0  0  0  0
  1  2  1  0      
  2  3  1  0      
  3  4  1  0      
  4  5  1  0      
  5  6  1  0      
  6  1  1  0      
  5  7  1  0      
  3  8  1  0      
  2  9  1  0      
  1 10  1  0      
  8 11  1  0      
V    5 1'
M  APO  1   7   1
M  END
>  <Name>
226

$$$$
Figure1C_complete_curated.sdf
  ChemDraw07102017162D

 10 10  0  0  0  0  0  0  0  0999 V2000
   -0.6449    0.5163    0.0000 C   0  0  0  0  0  0  0  0  0  0  0  0
   -0.2324   -0.1974    0.0000 C   0  0  0  0  0  0  0  0  0  0  0  0
    0.5655    0.0115    0.0000 C   0  0  0  0  0  0  0  0  0  0  0  0
    1.3593   -0.1974    0.0000 C   0  0  0  0  0  0  0  0  0  0  0  0
    0.9468    0.5163    0.0000 O   0  0  0  0  0  0  0  0  0  0  0  0
    0.1489    0.3073    0.0000 C   0  0  0  0  0  0  0  0  0  0  0  0
    1.3593   -1.0224    0.0000 O   0  0  0  0  0  0  0  0  0  0  0  0
   -0.2324   -1.0224    0.0000 O   0  0  0  0  0  0  0  0  0  0  0  0
   -1.3593    0.1045    0.0000 O   0  0  0  0  0  0  0  0  0  0  0  0
   -0.2643    1.0224    0.0000 C   0  0  0  0  0  0  0  0  0  0  0  0
  1  2  1  0      
  2  3  1  0      
  3  4  1  0      
  4  5  1  0      
  5  6  1  0      
  6  1  1  0      
  4  7  1  0      
  2  8  1  0      
  1  9  1  0      
  6 10  1  0      
M  APO  1   7   1
M  END
>  <Name>
183

$$$$
Figure1C_complete_curated.sdf
  ChemDraw07102017162D

 11 11  0  0  0  0  0  0  0  0999 V2000
   -0.5896    0.3664    0.0000 C   0  0  0  0  0  0  0  0  0  0  0  0
   -1.0021   -0.3480    0.0000 C   0  0  0  0  0  0  0  0  0  0  0  0
   -0.2083   -0.1208    0.0000 C   0  0  0  0  0  0  0  0  0  0  0  0
    0.5896   -0.3480    0.0000 C   0  0  0  0  0  0  0  0  0  0  0  0
    1.0028    0.3664    0.0000 C   0  0  0  0  0  0  0  0  0  0  0  0
    0.2090    0.1404    0.0000 O   0  0  0  0  0  0  0  0  0  0  0  0
    1.7165   -0.0455    0.0000 O   0  0  0  0  0  0  0  0  0  0  0  0
   -0.2083    0.7042    0.0000 C   0  0  0  0  0  0  0  0  0  0  0  0
   -0.5346   -0.7042    0.0000 O   0  0  0  0  0  0  0  0  0  0  0  0
   -1.7165   -0.0970    0.0000 O   0  0  0  0  0  0  0  0  0  0  0  0
   -1.4146    0.2449    0.0000 C   0  0  0  0  0  0  0  0  0  0  0  0
  1  2  1  0      
  2  3  1  0      
  3  4  1  0      
  4  5  1  0      
  5  6  1  0      
  6  1  1  0      
  5  7  1  0      
  3  8  1  0      
  3  9  1  0      
  2 10  1  0      
  1 11  1  0      
M  APO  1   7   1
M  END
>  <Name>
186

$$$$
Figure1C_complete_curated.sdf
  ChemDraw07102017162D

  9  9  0  0  0  0  0  0  0  0999 V2000
   -0.5540    0.3572    0.0000 C   0  0  0  0  0  0  0  0  0  0  0  0
   -0.9665   -0.3572    0.0000 C   0  0  0  0  0  0  0  0  0  0  0  0
   -0.1727   -0.1306    0.0000 C   0  0  0  0  0  0  0  0  0  0  0  0
    0.6252   -0.3572    0.0000 C   0  0  0  0  0  0  0  0  0  0  0  0
    1.0377    0.3572    0.0000 C   0  0  0  0  0  0  0  0  0  0  0  0
    0.2439    0.1299    0.0000 O   0  0  0  0  0  0  0  0  0  0  0  0
    1.7304   -0.0906    0.0000 O   0  0  0  0  0  0  0  0  0  0  0  0
   -1.2412    0.2222    0.0000 C   0  0  0  0  0  0  0  0  0  0  0  0
   -1.7304   -0.0953    0.0000 N   0  0  0  0  0  0  0  0  0  0  0  0
  1  2  1  0      
  2  3  1  0      
  3  4  1  0      
  4  5  1  0      
  5  6  1  0      
  6  1  1  0      
  5  7  1  0      
  1  8  1  0      
  2  9  1  0      
M  APO  1   9   1
M  END
>  <Name>
203

$$$$
Figure1C_complete_curated.sdf
  ChemDraw07102017162D

 18 19  0  0  1  0  0  0  0  0999 V2000
    1.0635    0.7399    0.0000 O   0  0  0  0  0  0  0  0  0  0  0  0
    0.2894    0.4556    0.0000 C   0  0  0  0  0  0  0  0  0  0  0  0
    0.3206   -0.3694    0.0000 C   0  0  0  0  0  0  0  0  0  0  0  0
    1.1144   -0.5940    0.0000 C   0  0  0  0  0  0  0  0  0  0  0  0
    1.5737    0.0919    0.0000 C   0  0  0  0  0  0  0  0  0  0  0  0
   -0.4407    0.8403    0.0000 C   0  0  0  0  0  0  0  0  0  0  0  0
   -1.1388    0.4006    0.0000 C   0  0  0  0  0  0  0  0  0  0  0  0
   -1.1076   -0.4237    0.0000 C   0  0  0  0  0  0  0  0  0  0  0  0
   -0.3776   -0.8091    0.0000 O   0  0  0  0  0  0  0  0  0  0  0  0
    0.3335   -1.1937    0.0000 H   0  0  0  0  0  0  0  0  0  0  0  0
    0.2765    1.2799    0.0000 H   0  0  0  0  0  0  0  0  0  0  0  0
    1.3986   -1.3647    0.0000 O   0  0  0  0  0  0  0  0  0  0  0  0
   -1.8023   -0.8620    0.0000 C   0  0  0  0  0  0  0  0  0  0  0  0
   -0.4719    1.6619    0.0000 N   0  0  0  0  0  0  0  0  0  0  0  0
    2.3946    0.1231    0.0000 O   0  0  0  0  0  0  0  0  0  0  0  0
   -2.0059    0.8755    0.0000 O   0  0  0  0  0  0  0  0  0  0  0  0
   -2.0038   -1.6619    0.0000 O   0  0  0  0  0  0  0  0  0  0  0  0
   -2.3946   -0.2873    0.0000 O   0  0  0  0  0  0  0  0  0  0  0  0
  1  2  1  0      
  2  3  1  0      
  3  4  1  0      
  4  5  1  0      
  5  1  1  0      
  2  6  1  0      
  6  7  1  0      
  7  8  1  0      
  8  9  1  0      
  9  3  1  0      
  3 10  1  1      
  2 11  1  6      
  4 12  1  6      
  8 13  1  6      
  6 14  1  1      
  5 15  1  1      
  7 16  1  6      
 13 17  1  0      
 13 18  2  0      
M  APO  1  15   1
M  END
>  <Name>
236

$$$$
Figure1C_complete_curated.sdf
  ChemDraw07102017162D

 17 17  0  0  1  0  0  0  0  0999 V2000
    1.2338   -0.4142    0.0000 O   0  0  0  0  0  0  0  0  0  0  0  0
    0.4088   -0.4142    0.0000 C   0  0  0  0  0  0  0  0  0  0  0  0
   -0.0037   -1.1286    0.0000 C   0  0  0  0  0  0  0  0  0  0  0  0
    0.4088   -1.8423    0.0000 C   0  0  0  0  0  0  0  0  0  0  0  0
    1.2338   -1.8423    0.0000 C   0  0  0  0  0  0  0  0  0  0  0  0
    1.6463   -1.1286    0.0000 C   0  0  0  0  0  0  0  0  0  0  0  0
    2.4679   -1.1286    0.0000 O   0  0  0  0  0  0  0  0  0  0  0  0
   -0.8253   -1.1286    0.0000 N   0  0  0  0  0  0  0  0  0  0  0  0
   -0.0017    0.2975    0.0000 C   0  0  0  0  0  0  0  0  0  0  0  0
    0.4088    1.0092    0.0000 C   0  0  0  0  0  0  0  0  0  0  0  0
    0.2412    1.8423    0.0000 O   0  0  0  0  0  0  0  0  0  0  0  0
    1.2304    1.0092    0.0000 O   0  0  0  0  0  0  0  0  0  0  0  0
   -0.8233    0.2975    0.0000 C   0  0  0  0  0  0  0  0  0  0  0  0
   -0.5852   -0.2853    0.0000 O   0  0  0  0  0  0  0  0  0  0  0  0
   -1.2344    1.0092    0.0000 C   0  0  0  0  0  0  0  0  0  0  0  0
   -2.0561    1.0092    0.0000 C   0  0  0  0  0  0  0  0  0  0  0  0
   -2.4679    0.2975    0.0000 N   0  0  0  0  0  0  0  0  0  0  0  0
  1  2  1  0      
  2  3  1  0      
  3  4  1  0      
  4  5  2  0      
  5  6  1  0      
  6  1  1  0      
  6  7  1  1      
  3  8  1  6      
  2  9  1  1      
  9 10  1  0      
 10 11  1  0      
 10 12  2  0      
  9 13  1  0      
  9 14  1  6      
 13 15  1  0      
 15 16  1  0      
 16 17  1  0      
M  APO  1   7   1
M  END
>  <Name>
241

$$$$
Figure1C_complete_curated.sdf
  ChemDraw07102017162D

 18 18  0  0  1  0  0  0  0  0999 V2000
    1.2331   -0.4142    0.0000 O   0  0  0  0  0  0  0  0  0  0  0  0
    0.4081   -0.4142    0.0000 C   0  0  0  0  0  0  0  0  0  0  0  0
   -0.0037   -1.1279    0.0000 C   0  0  0  0  0  0  0  0  0  0  0  0
    0.4081   -1.8423    0.0000 C   0  0  0  0  0  0  0  0  0  0  0  0
    1.2331   -1.8423    0.0000 C   0  0  0  0  0  0  0  0  0  0  0  0
    1.6463   -1.1279    0.0000 C   0  0  0  0  0  0  0  0  0  0  0  0
    2.4679   -1.1279    0.0000 O   0  0  0  0  0  0  0  0  0  0  0  0
   -0.8253   -1.1279    0.0000 N   0  0  0  0  0  0  0  0  0  0  0  0
   -0.0024    0.2975    0.0000 C   0  0  0  0  0  0  0  0  0  0  0  0
    0.4081    1.0092    0.0000 C   0  0  0  0  0  0  0  0  0  0  0  0
    0.2412    1.8423    0.0000 O   0  0  0  0  0  0  0  0  0  0  0  0
    1.2297    1.0092    0.0000 O   0  0  0  0  0  0  0  0  0  0  0  0
   -0.8240    0.2975    0.0000 C   0  0  0  0  0  0  0  0  0  0  0  0
   -0.5858   -0.2853    0.0000 O   0  0  0  0  0  0  0  0  0  0  0  0
   -1.2351    1.0092    0.0000 C   0  0  0  0  0  0  0  0  0  0  0  0
   -2.0567    1.0092    0.0000 C   0  0  0  0  0  0  0  0  0  0  0  0
   -0.8219    1.7236    0.0000 O   0  0  0  0  0  0  0  0  0  0  0  0
   -2.4679    0.2975    0.0000 N   0  0  0  0  0  0  0  0  0  0  0  0
  1  2  1  0      
  2  3  1  0      
  3  4  1  0      
  4  5  2  0      
  5  6  1  0      
  6  1  1  0      
  6  7  1  1      
  3  8  1  6      
  2  9  1  1      
  9 10  1  0      
 10 11  1  0      
 10 12  2  0      
  9 13  1  0      
  9 14  1  6      
 13 15  1  0      
 15 16  1  0      
 15 17  1  0      
 16 18  1  0      
M  APO  1   7   1
M  END
>  <Name>
242

$$$$
Figure1C_complete_curated.sdf
  ChemDraw07102017162D

  9  9  0  0  0  0  0  0  0  0999 V2000
   -0.9675    0.3087    0.0000 C   0  0  0  0  0  0  0  0  0  0  0  0
   -0.5550   -0.4064    0.0000 C   0  0  0  0  0  0  0  0  0  0  0  0
    0.2429   -0.1974    0.0000 C   0  0  0  0  0  0  0  0  0  0  0  0
    1.0367   -0.4064    0.0000 C   0  0  0  0  0  0  0  0  0  0  0  0
    0.6242    0.3087    0.0000 O   0  0  0  0  0  0  0  0  0  0  0  0
   -0.1737    0.0997    0.0000 C   0  0  0  0  0  0  0  0  0  0  0  0
    1.6201    0.1778    0.0000 O   0  0  0  0  0  0  0  0  0  0  0  0
    0.6635   -0.8074    0.0000 O   0  0  0  0  0  0  0  0  0  0  0  0
   -1.6201    0.8074    0.0000 O   0  0  0  0  0  0  0  0  0  0  0  0
  1  2  1  0      
  2  3  1  0      
  3  4  1  0      
  4  5  1  0      
  5  6  1  0      
  6  1  1  0      
  4  7  1  0      
  3  8  1  0      
  1  9  2  0      
M  APO  1   7   1
M  END
>  <Name>
246

$$$$
Figure1C_complete_curated.sdf
  ChemDraw07102017162D

 10 10  0  0  0  0  0  0  0  0999 V2000
   -0.6109    0.1435    0.0000 C   0  0  0  0  0  0  0  0  0  0  0  0
   -0.1978   -0.5716    0.0000 C   0  0  0  0  0  0  0  0  0  0  0  0
    0.6001   -0.3626    0.0000 C   0  0  0  0  0  0  0  0  0  0  0  0
    1.3939   -0.5716    0.0000 C   0  0  0  0  0  0  0  0  0  0  0  0
    0.9807    0.1435    0.0000 O   0  0  0  0  0  0  0  0  0  0  0  0
    0.1828   -0.0655    0.0000 C   0  0  0  0  0  0  0  0  0  0  0  0
    1.9774    0.0119    0.0000 O   0  0  0  0  0  0  0  0  0  0  0  0
    0.9929   -1.0547    0.0000 O   0  0  0  0  0  0  0  0  0  0  0  0
   -1.2629    0.6422    0.0000 N   0  0  0  0  0  0  0  0  0  0  0  0
   -1.9774    1.0547    0.0000 O   0  0  0  0  0  0  0  0  0  0  0  0
  1  2  1  0      
  2  3  1  0      
  3  4  1  0      
  4  5  1  0      
  5  6  1  0      
  6  1  1  0      
  4  7  1  0      
  3  8  1  0      
  1  9  2  0      
  9 10  1  0      
M  APO  1   7   1
M  END
>  <Name>
245

$$$$
Figure1C_complete_curated.sdf
  ChemDraw07102017162D

 12 12  0  0  0  0  0  0  0  0999 V2000
   -0.9614    0.0014    0.0000 C   0  0  0  0  0  0  0  0  0  0  0  0
   -0.5482   -0.7131    0.0000 C   0  0  0  0  0  0  0  0  0  0  0  0
    0.2497   -0.5041    0.0000 C   0  0  0  0  0  0  0  0  0  0  0  0
    1.0428   -0.7131    0.0000 C   0  0  0  0  0  0  0  0  0  0  0  0
    0.6303    0.0014    0.0000 O   0  0  0  0  0  0  0  0  0  0  0  0
   -0.1683   -0.2076    0.0000 C   0  0  0  0  0  0  0  0  0  0  0  0
    1.7579   -0.3006    0.0000 O   0  0  0  0  0  0  0  0  0  0  0  0
    0.6622   -1.2185    0.0000 O   0  0  0  0  0  0  0  0  0  0  0  0
   -1.7579   -0.2117    0.0000 O   0  0  0  0  0  0  0  0  0  0  0  0
   -0.5801    0.5068    0.0000 C   0  0  0  0  0  0  0  0  0  0  0  0
   -0.1696    1.2185    0.0000 O   0  0  0  0  0  0  0  0  0  0  0  0
   -1.3732   -0.7131    0.0000 N   0  0  0  0  0  0  0  0  0  0  0  0
  1  2  1  0      
  2  3  1  0      
  3  4  1  0      
  4  5  1  0      
  5  6  1  0      
  6  1  1  0      
  4  7  1  0      
  3  8  1  0      
  1  9  1  0      
  6 10  1  0      
 10 11  1  0      
  2 12  1  0      
M  APO  1   7   1
M  END
>  <Name>
250

$$$$
Figure1C_complete_curated.sdf
  ChemDraw07102017162D

 22 22  0  0  0  0  0  0  0  0999 V2000
   -0.8952   -1.7708    0.0000 C   0  0  0  0  0  0  0  0  0  0  0  0
   -0.4827   -2.4852    0.0000 C   0  0  0  0  0  0  0  0  0  0  0  0
    0.3151   -2.2762    0.0000 C   0  0  0  0  0  0  0  0  0  0  0  0
    1.1083   -2.4852    0.0000 C   0  0  0  0  0  0  0  0  0  0  0  0
    0.6964   -1.7708    0.0000 O   0  0  0  0  0  0  0  0  0  0  0  0
   -0.1021   -1.9804    0.0000 C   0  0  0  0  0  0  0  0  0  0  0  0
    1.6917   -1.9017    0.0000 O   0  0  0  0  0  0  0  0  0  0  0  0
    0.8986   -2.8597    0.0000 O   0  0  0  0  0  0  0  0  0  0  0  0
   -1.3077   -2.4852    0.0000 O   0  0  0  0  0  0  0  0  0  0  0  0
   -1.6917   -1.9852    0.0000 N   0  0  0  0  0  0  0  0  0  0  0  0
   -0.5146   -1.2660    0.0000 C   0  0  0  0  0  0  0  0  0  0  0  0
   -0.5146   -0.4410    0.0000 C   0  0  0  0  0  0  0  0  0  0  0  0
   -1.3396   -1.2660    0.0000 O   0  0  0  0  0  0  0  0  0  0  0  0
    0.3104   -0.4410    0.0000 O   0  0  0  0  0  0  0  0  0  0  0  0
   -0.5146    0.3847    0.0000 C   0  0  0  0  0  0  0  0  0  0  0  0
    0.3104    0.3847    0.0000 O   0  0  0  0  0  0  0  0  0  0  0  0
   -0.5146    1.2097    0.0000 C   0  0  0  0  0  0  0  0  0  0  0  0
   -1.3396    1.2097    0.0000 O   0  0  0  0  0  0  0  0  0  0  0  0
   -0.5146    2.0347    0.0000 C   0  0  0  0  0  0  0  0  0  0  0  0
   -1.3396    2.0347    0.0000 O   0  0  0  0  0  0  0  0  0  0  0  0
   -0.5146    2.8597    0.0000 C   0  0  0  0  0  0  0  0  0  0  0  0
    0.3104    2.8597    0.0000 O   0  0  0  0  0  0  0  0  0  0  0  0
  1  2  1  0      
  2  3  1  0      
  3  4  1  0      
  4  5  1  0      
  5  6  1  0      
  6  1  1  0      
  4  7  1  0      
  3  8  1  0      
  2  9  1  0      
  1 10  1  0      
  6 11  1  0      
 11 12  1  0      
 11 13  1  0      
 12 14  1  0      
 12 15  1  0      
 15 16  1  0      
 15 17  1  0      
 17 18  1  0      
 17 19  1  0      
 19 20  1  0      
 19 21  1  0      
 21 22  1  0      
M  APO  1   7   1
M  END
>  <Name>
256

$$$$
Figure1C_complete_curated.sdf
  ChemDraw07102017162D

 24 26  0  0  1  0  0  0  0  0999 V2000
   -0.3321   -0.4325    0.0000 C   0  0  0  0  0  0  0  0  0  0  0  0
   -1.0391   -0.8247    0.0000 C   0  0  0  0  0  0  0  0  0  0  0  0
    2.3390   -0.0390    0.0000 C   0  0  0  0  0  0  0  0  0  0  0  0
   -1.7467    0.3925    0.0000 C   0  0  0  0  0  0  0  0  0  0  0  0
    0.3748   -0.8247    0.0000 O   0  0  0  0  0  0  0  0  0  0  0  0
    1.0818   -0.4325    0.0000 C   0  0  0  0  0  0  0  0  0  0  0  0
    1.8417   -0.6679    0.0000 C   0  0  0  0  0  0  0  0  0  0  0  0
   -0.3321    0.3925    0.0000 C   0  0  0  0  0  0  0  0  0  0  0  0
    1.8417    0.6673    0.0000 O   0  0  0  0  0  0  0  0  0  0  0  0
   -1.7467   -0.4325    0.0000 C   0  0  0  0  0  0  0  0  0  0  0  0
   -1.0391    0.8253    0.0000 O   0  0  0  0  0  0  0  0  0  0  0  0
    1.0818    0.3925    0.0000 C   0  0  0  0  0  0  0  0  0  0  0  0
   -1.0391   -1.6503    0.0000 O   0  0  0  0  0  0  0  0  0  0  0  0
    0.3748    0.8253    0.0000 C   0  0  0  0  0  0  0  0  0  0  0  0
   -2.4536    0.8253    0.0000 C   0  0  0  0  0  0  0  0  0  0  0  0
   -0.3321   -1.2575    0.0000 O   0  0  0  0  0  0  0  0  0  0  0  0
   -3.1606    0.4318    0.0000 O   0  0  0  0  0  0  0  0  0  0  0  0
    2.1300   -1.4536    0.0000 O   0  0  0  0  0  0  0  0  0  0  0  0
   -2.4536   -0.8247    0.0000 O   0  0  0  0  0  0  0  0  0  0  0  0
   -2.4272    1.6503    0.0000 O   0  0  0  0  0  0  0  0  0  0  0  0
    1.0818    1.2175    0.0000 H   0  0  0  0  0  0  0  0  0  0  0  0
   -0.3321    1.2175    0.0000 H   0  0  0  0  0  0  0  0  0  0  0  0
    1.0818   -1.2182    0.0000 H   0  0  0  0  0  0  0  0  0  0  0  0
    3.1606   -0.0621    0.0000 O   0  0  0  0  0  0  0  0  0  0  0  0
  1  5  1  0      
  2  1  1  0      
  4 11  1  0      
  5  6  1  0      
  6  7  1  0      
  7  3  1  0      
  8 14  1  0      
  9  3  1  0      
 10  2  1  0      
 11  8  1  0      
 12  9  1  0      
  2 13  1  1      
 14 12  1  0      
  4 15  1  1      
  1 16  1  6      
 17 15  2  0      
  7 18  1  6      
 10 19  1  6      
 20 15  1  0      
 12 21  1  6      
  8 22  1  1      
  6 23  1  6      
 12  6  1  0      
  1  8  1  0      
 10  4  1  0      
  3 24  1  1      
M  APO  1  24   1
M  END
>  <Name>
254

$$$$
Figure1C_complete_curated.sdf
  ChemDraw07102017162D

 10 10  0  0  1  0  0  0  0  0999 V2000
    0.3104    0.9722    0.0000 O   0  0  0  0  0  0  0  0  0  0  0  0
   -0.3599    0.4919    0.0000 C   0  0  0  0  0  0  0  0  0  0  0  0
   -0.1116   -0.2944    0.0000 C   0  0  0  0  0  0  0  0  0  0  0  0
    0.7134   -0.3012    0.0000 C   0  0  0  0  0  0  0  0  0  0  0  0
    0.9746    0.4817    0.0000 C   0  0  0  0  0  0  0  0  0  0  0  0
   -1.1429    0.7524    0.0000 C   0  0  0  0  0  0  0  0  0  0  0  0
   -0.6015   -0.9587    0.0000 N   0  0  0  0  0  0  0  0  0  0  0  0
    1.1937   -0.9722    0.0000 O   0  0  0  0  0  0  0  0  0  0  0  0
    1.7575    0.7293    0.0000 O   0  0  0  0  0  0  0  0  0  0  0  0
   -1.7575    0.2076    0.0000 O   0  0  0  0  0  0  0  0  0  0  0  0
  1  2  1  0      
  2  3  1  0      
  3  4  1  0      
  4  5  1  0      
  5  1  1  0      
  2  6  1  1      
  3  7  1  6      
  4  8  1  6      
  5  9  1  1      
  6 10  1  0      
M  APO  1   9   1
M  END
>  <Name>
253

$$$$
Figure1C_complete_curated.sdf
  ChemDraw07102017162D

 18 18  0  0  1  0  0  0  0  0999 V2000
    1.3732    0.4044    0.0000 O   0  0  0  0  0  0  0  0  0  0  0  0
    0.7022   -0.0746    0.0000 C   0  0  0  0  0  0  0  0  0  0  0  0
    0.9519   -0.8616    0.0000 C   0  0  0  0  0  0  0  0  0  0  0  0
    1.7769   -0.8677    0.0000 C   0  0  0  0  0  0  0  0  0  0  0  0
    2.0374   -0.0848    0.0000 C   0  0  0  0  0  0  0  0  0  0  0  0
   -0.0807    0.1859    0.0000 C   0  0  0  0  0  0  0  0  0  0  0  0
    0.4613   -1.5252    0.0000 O   0  0  0  0  0  0  0  0  0  0  0  0
    2.2559   -1.5387    0.0000 O   0  0  0  0  0  0  0  0  0  0  0  0
    2.8203    0.1628    0.0000 O   0  0  0  0  0  0  0  0  0  0  0  0
   -0.2449    0.9905    0.0000 C   0  0  0  0  0  0  0  0  0  0  0  0
   -1.0421    1.2043    0.0000 C   0  0  0  0  0  0  0  0  0  0  0  0
    0.3555    1.5564    0.0000 N   0  0  0  0  0  0  0  0  0  0  0  0
   -1.6256    0.6208    0.0000 C   0  0  0  0  0  0  0  0  0  0  0  0
   -1.4125   -0.1764    0.0000 C   0  0  0  0  0  0  0  0  0  0  0  0
   -1.9953   -0.7592    0.0000 C   0  0  0  0  0  0  0  0  0  0  0  0
   -0.6147   -0.3894    0.0000 N   0  0  0  0  0  0  0  0  0  0  0  0
   -1.7816   -1.5564    0.0000 O   0  0  0  0  0  0  0  0  0  0  0  0
   -2.8203   -0.7592    0.0000 O   0  0  0  0  0  0  0  0  0  0  0  0
  1  2  1  0      
  2  3  1  0      
  3  4  1  0      
  4  5  1  0      
  5  1  1  0      
  2  6  2  0      
  3  7  1  6      
  4  8  1  6      
  5  9  1  1      
  6 10  1  0      
 10 11  1  0      
 10 12  1  6      
 11 13  1  0      
 13 14  1  0      
 14 15  1  0      
 14 16  1  0      
 15 17  1  0      
 15 18  2  0      
M  APO  1   9   1
M  END
>  <Name>
252

$$$$
Figure1C_complete_curated.sdf
  ChemDraw07102017162D

  9  9  0  0  1  0  0  0  0  0999 V2000
    0.7181   -0.3026    0.0000 C   0  0  0  0  0  0  0  0  0  0  0  0
    0.9726    0.4824    0.0000 C   0  0  0  0  0  0  0  0  0  0  0  0
    0.3056    0.9675    0.0000 O   0  0  0  0  0  0  0  0  0  0  0  0
   -0.3620    0.4817    0.0000 C   0  0  0  0  0  0  0  0  0  0  0  0
   -0.1069   -0.3026    0.0000 C   0  0  0  0  0  0  0  0  0  0  0  0
    1.7541    0.7361    0.0000 O   0  0  0  0  0  0  0  0  0  0  0  0
    1.2012   -0.9675    0.0000 O   0  0  0  0  0  0  0  0  0  0  0  0
   -1.1435    0.7354    0.0000 C   0  0  0  0  0  0  0  0  0  0  0  0
   -1.7541    0.1859    0.0000 O   0  0  0  0  0  0  0  0  0  0  0  0
  1  2  1  0      
  2  3  1  0      
  3  4  1  0      
  4  5  1  0      
  5  1  1  0      
  2  6  1  1      
  1  7  1  1      
  4  8  1  1      
  8  9  1  0      
M  APO  1   6   1
M  END
>  <Name>
259

$$$$
Figure1C_complete_curated.sdf
  ChemDraw07102017162D

 12 12  0  0  1  0  0  0  0  0999 V2000
    1.1273   -0.5991    0.0000 C   0  0  0  0  0  0  0  0  0  0  0  0
    1.3824    0.1859    0.0000 C   0  0  0  0  0  0  0  0  0  0  0  0
    0.7141    0.6710    0.0000 O   0  0  0  0  0  0  0  0  0  0  0  0
    0.0472    0.1859    0.0000 C   0  0  0  0  0  0  0  0  0  0  0  0
    0.3023   -0.5991    0.0000 C   0  0  0  0  0  0  0  0  0  0  0  0
    2.1633    0.4396    0.0000 O   0  0  0  0  0  0  0  0  0  0  0  0
    1.6103   -1.2633    0.0000 O   0  0  0  0  0  0  0  0  0  0  0  0
   -0.7344    0.4390    0.0000 C   0  0  0  0  0  0  0  0  0  0  0  0
   -0.1808   -1.2640    0.0000 O   0  0  0  0  0  0  0  0  0  0  0  0
   -1.4495    0.0271    0.0000 C   0  0  0  0  0  0  0  0  0  0  0  0
   -2.1633    0.4390    0.0000 O   0  0  0  0  0  0  0  0  0  0  0  0
   -0.7344    1.2640    0.0000 O   0  0  0  0  0  0  0  0  0  0  0  0
  1  2  1  0      
  2  3  1  0      
  3  4  1  0      
  4  5  1  0      
  5  1  1  0      
  2  6  1  1      
  1  7  1  6      
  4  8  1  1      
  5  9  1  1      
  8 10  1  0      
 10 11  1  0      
  8 12  1  1      
M  APO  1   6   1
M  END
>  <Name>
258

$$$$
Figure1C_complete_curated.sdf
  ChemDraw07102017162D

 12 12  0  0  0  0  0  0  0  0999 V2000
   -0.5038    0.5848    0.0000 C   0  0  0  0  0  0  0  0  0  0  0  0
   -0.9163   -0.1296    0.0000 C   0  0  0  0  0  0  0  0  0  0  0  0
   -0.1231    0.0970    0.0000 C   0  0  0  0  0  0  0  0  0  0  0  0
    0.6747   -0.1296    0.0000 C   0  0  0  0  0  0  0  0  0  0  0  0
    1.0879    0.5848    0.0000 C   0  0  0  0  0  0  0  0  0  0  0  0
    0.2941    0.3582    0.0000 O   0  0  0  0  0  0  0  0  0  0  0  0
    1.4719   -0.0787    0.0000 N   0  0  0  0  0  0  0  0  0  0  0  0
    1.8844    0.3711    0.0000 O   0  0  0  0  0  0  0  0  0  0  0  0
   -0.1231    0.9220    0.0000 O   0  0  0  0  0  0  0  0  0  0  0  0
   -0.9163   -0.9546    0.0000 O   0  0  0  0  0  0  0  0  0  0  0  0
   -1.3009    0.3711    0.0000 C   0  0  0  0  0  0  0  0  0  0  0  0
   -1.8844    0.9546    0.0000 O   0  0  0  0  0  0  0  0  0  0  0  0
  1  2  1  0      
  2  3  1  0      
  3  4  1  0      
  4  5  1  0      
  5  6  1  0      
  6  1  1  0      
  4  7  1  0      
  5  8  1  0      
  3  9  1  0      
  2 10  1  0      
  1 11  1  0      
 11 12  1  0      
M  APO  1   8   1
M  END
>  <Name>
260

$$$$
Figure1C_complete_curated.sdf
  ChemDraw07102017162D

  8  8  0  0  0  0  0  0  0  0999 V2000
   -1.2935   -0.0550    0.0000 C   0  0  0  0  0  0  0  0  0  0  0  0
   -0.8817   -0.7700    0.0000 C   0  0  0  0  0  0  0  0  0  0  0  0
   -0.0831   -0.5611    0.0000 C   0  0  0  0  0  0  0  0  0  0  0  0
    0.7100   -0.7700    0.0000 C   0  0  0  0  0  0  0  0  0  0  0  0
    0.2982   -0.0550    0.0000 O   0  0  0  0  0  0  0  0  0  0  0  0
   -0.5004   -0.2639    0.0000 C   0  0  0  0  0  0  0  0  0  0  0  0
    1.2935   -0.1859    0.0000 O   0  0  0  0  0  0  0  0  0  0  0  0
   -1.2935    0.7700    0.0000 O   0  0  0  0  0  0  0  0  0  0  0  0
  1  2  1  0      
  2  3  1  0      
  3  4  1  0      
  4  5  1  0      
  5  6  1  0      
  6  1  1  0      
  4  7  1  0      
  1  8  1  0      
M  APO  1   7   1
M  END
>  <Name>
261

$$$$
Figure1C_complete_curated.sdf
  ChemDraw07102017162D

  9  9  0  0  0  0  0  0  0  0999 V2000
   -1.2935    0.1971    0.0000 C   0  0  0  0  0  0  0  0  0  0  0  0
   -0.8817   -0.5173    0.0000 C   0  0  0  0  0  0  0  0  0  0  0  0
   -0.0831   -0.3077    0.0000 C   0  0  0  0  0  0  0  0  0  0  0  0
    0.7100   -0.5173    0.0000 C   0  0  0  0  0  0  0  0  0  0  0  0
    0.2982    0.1971    0.0000 O   0  0  0  0  0  0  0  0  0  0  0  0
   -0.5004   -0.0119    0.0000 C   0  0  0  0  0  0  0  0  0  0  0  0
    1.2935    0.0661    0.0000 O   0  0  0  0  0  0  0  0  0  0  0  0
   -1.2935    1.0221    0.0000 O   0  0  0  0  0  0  0  0  0  0  0  0
    0.3294   -1.0221    0.0000 O   0  0  0  0  0  0  0  0  0  0  0  0
  1  2  1  0      
  2  3  1  0      
  3  4  1  0      
  4  5  1  0      
  5  6  1  0      
  6  1  1  0      
  4  7  1  0      
  1  8  1  0      
  3  9  1  0      
M  APO  1   7   1
M  END
>  <Name>
263

$$$$
Figure1C_complete_curated.sdf
  ChemDraw07102017162D

  8  8  0  0  0  0  0  0  0  0999 V2000
   -0.5899    0.3572    0.0000 C   0  0  0  0  0  0  0  0  0  0  0  0
   -1.0024   -0.3572    0.0000 C   0  0  0  0  0  0  0  0  0  0  0  0
   -0.2086   -0.1313    0.0000 C   0  0  0  0  0  0  0  0  0  0  0  0
    0.5892   -0.3572    0.0000 C   0  0  0  0  0  0  0  0  0  0  0  0
    1.0024    0.3572    0.0000 C   0  0  0  0  0  0  0  0  0  0  0  0
    0.2079    0.1306    0.0000 O   0  0  0  0  0  0  0  0  0  0  0  0
   -1.0024   -1.1822    0.0000 O   0  0  0  0  0  0  0  0  0  0  0  0
    1.0024    1.1822    0.0000 O   0  0  0  0  0  0  0  0  0  0  0  0
  1  2  1  0      
  2  3  1  0      
  3  4  1  0      
  4  5  1  0      
  5  6  1  0      
  6  1  1  0      
  2  7  1  0      
  5  8  1  0      
M  APO  1   8   1
M  END
>  <Name>
262

$$$$
Figure1C_complete_curated.sdf
  ChemDraw07102017162D

  9  9  0  0  0  0  0  0  0  0999 V2000
   -0.5896    0.3575    0.0000 C   0  0  0  0  0  0  0  0  0  0  0  0
   -1.0021   -0.3575    0.0000 C   0  0  0  0  0  0  0  0  0  0  0  0
   -0.2083   -0.1303    0.0000 C   0  0  0  0  0  0  0  0  0  0  0  0
    0.5896   -0.3575    0.0000 C   0  0  0  0  0  0  0  0  0  0  0  0
    1.0021    0.3575    0.0000 C   0  0  0  0  0  0  0  0  0  0  0  0
    0.2083    0.1309    0.0000 O   0  0  0  0  0  0  0  0  0  0  0  0
   -1.0021   -1.1825    0.0000 O   0  0  0  0  0  0  0  0  0  0  0  0
    0.5896   -1.1825    0.0000 O   0  0  0  0  0  0  0  0  0  0  0  0
    1.0021    1.1825    0.0000 O   0  0  0  0  0  0  0  0  0  0  0  0
  1  2  1  0      
  2  3  1  0      
  3  4  1  0      
  4  5  1  0      
  5  6  1  0      
  6  1  1  0      
  2  7  1  0      
  4  8  1  0      
  5  9  1  0      
M  APO  1   9   1
M  END
>  <Name>
264

$$$$
Figure1C_complete_curated.sdf
  ChemDraw07102017162D

 10 10  0  0  0  0  0  0  0  0999 V2000
   -0.2324    0.3572    0.0000 C   0  0  0  0  0  0  0  0  0  0  0  0
   -0.6449   -0.3572    0.0000 C   0  0  0  0  0  0  0  0  0  0  0  0
    0.1489   -0.1299    0.0000 C   0  0  0  0  0  0  0  0  0  0  0  0
    0.9468   -0.3572    0.0000 C   0  0  0  0  0  0  0  0  0  0  0  0
    1.3593    0.3572    0.0000 C   0  0  0  0  0  0  0  0  0  0  0  0
    0.5662    0.1313    0.0000 O   0  0  0  0  0  0  0  0  0  0  0  0
   -1.3593    0.0560    0.0000 O   0  0  0  0  0  0  0  0  0  0  0  0
    0.9468   -1.1822    0.0000 O   0  0  0  0  0  0  0  0  0  0  0  0
    0.1489    0.6951    0.0000 O   0  0  0  0  0  0  0  0  0  0  0  0
    1.3593    1.1822    0.0000 O   0  0  0  0  0  0  0  0  0  0  0  0
  1  2  1  0      
  2  3  1  0      
  3  4  1  0      
  4  5  1  0      
  5  6  1  0      
  6  1  1  0      
  2  7  1  0      
  4  8  1  0      
  3  9  1  0      
  5 10  1  0      
M  APO  1  10   1
M  END
>  <Name>
265

$$$$
Figure1C_complete_curated.sdf
  ChemDraw07102017162D

 12 12  0  0  0  0  0  0  0  0999 V2000
   -0.9414    0.5166    0.0000 C   0  0  0  0  0  0  0  0  0  0  0  0
   -0.5289   -0.1978    0.0000 C   0  0  0  0  0  0  0  0  0  0  0  0
    0.2690    0.0119    0.0000 C   0  0  0  0  0  0  0  0  0  0  0  0
    1.0621   -0.1978    0.0000 C   0  0  0  0  0  0  0  0  0  0  0  0
    0.6503    0.5166    0.0000 O   0  0  0  0  0  0  0  0  0  0  0  0
   -0.1476    0.3084    0.0000 C   0  0  0  0  0  0  0  0  0  0  0  0
   -0.5607    1.0228    0.0000 C   0  0  0  0  0  0  0  0  0  0  0  0
    1.7175    0.4217    0.0000 O   0  0  0  0  0  0  0  0  0  0  0  0
    0.2181    0.9305    0.0000 O   0  0  0  0  0  0  0  0  0  0  0  0
   -1.2243   -0.0444    0.0000 O   0  0  0  0  0  0  0  0  0  0  0  0
   -1.7175    0.3647    0.0000 O   0  0  0  0  0  0  0  0  0  0  0  0
   -0.5289   -1.0228    0.0000 C   0  0  0  0  0  0  0  0  0  0  0  0
  1  2  1  0      
  2  3  1  0      
  3  4  1  0      
  4  5  1  0      
  5  6  1  0      
  6  1  1  0      
  6  7  1  0      
  4  8  1  0      
  3  9  1  0      
  2 10  1  0      
  1 11  1  0      
  2 12  1  0      
M  APO  1   8   1
M  END
>  <Name>
268

$$$$
Figure1C_complete_curated.sdf
  ChemDraw07102017162D

 11 11  0  0  0  0  0  0  0  0999 V2000
   -1.1266    0.1316    0.0000 C   0  0  0  0  0  0  0  0  0  0  0  0
   -0.7134   -0.5828    0.0000 C   0  0  0  0  0  0  0  0  0  0  0  0
    0.0845   -0.3731    0.0000 C   0  0  0  0  0  0  0  0  0  0  0  0
    0.8776   -0.5828    0.0000 C   0  0  0  0  0  0  0  0  0  0  0  0
    0.4651    0.1316    0.0000 O   0  0  0  0  0  0  0  0  0  0  0  0
   -0.3335   -0.0773    0.0000 C   0  0  0  0  0  0  0  0  0  0  0  0
    1.5113   -0.1398    0.0000 O   0  0  0  0  0  0  0  0  0  0  0  0
    0.4841   -0.9566    0.0000 O   0  0  0  0  0  0  0  0  0  0  0  0
   -0.7134    0.5061    0.0000 C   0  0  0  0  0  0  0  0  0  0  0  0
   -1.1266    0.9566    0.0000 O   0  0  0  0  0  0  0  0  0  0  0  0
   -1.5113   -0.3691    0.0000 O   0  0  0  0  0  0  0  0  0  0  0  0
  1  2  1  0      
  2  3  1  0      
  3  4  1  0      
  4  5  1  0      
  5  6  1  0      
  6  1  1  0      
  4  7  1  0      
  3  8  1  0      
  6  9  1  0      
  1 10  1  0      
  2 11  1  0      
M  APO  1   7   1
M  END
>  <Name>
270

$$$$
Figure1C_complete_curated.sdf
  ChemDraw07102017162D

 14 14  0  0  0  0  0  0  0  0999 V2000
   -0.7276    0.2341    0.0000 C   0  0  0  0  0  0  0  0  0  0  0  0
   -0.3423   -0.4953    0.0000 C   0  0  0  0  0  0  0  0  0  0  0  0
    0.4630   -0.3162    0.0000 C   0  0  0  0  0  0  0  0  0  0  0  0
    1.2480   -0.5550    0.0000 C   0  0  0  0  0  0  0  0  0  0  0  0
    0.8627    0.1744    0.0000 O   0  0  0  0  0  0  0  0  0  0  0  0
    0.0573   -0.0047    0.0000 C   0  0  0  0  0  0  0  0  0  0  0  0
    0.8755   -1.0313    0.0000 O   0  0  0  0  0  0  0  0  0  0  0  0
   -0.7378    1.0313    0.0000 O   0  0  0  0  0  0  0  0  0  0  0  0
   -0.4427    0.6337    0.0000 C   0  0  0  0  0  0  0  0  0  0  0  0
   -1.1673   -0.4953    0.0000 O   0  0  0  0  0  0  0  0  0  0  0  0
   -1.5499    0.1228    0.0000 C   0  0  0  0  0  0  0  0  0  0  0  0
   -1.9624   -0.5916    0.0000 C   0  0  0  0  0  0  0  0  0  0  0  0
   -1.9624    0.8365    0.0000 O   0  0  0  0  0  0  0  0  0  0  0  0
    1.9624   -0.1432    0.0000 O   0  0  0  0  0  0  0  0  0  0  0  0
  1  2  1  0      
  2  3  1  0      
  3  4  1  0      
  4  5  1  0      
  5  6  1  0      
  6  1  1  0      
  3  7  1  0      
  1  8  1  0      
  6  9  1  0      
  2 10  1  0      
  1 11  1  0      
 11 12  1  0      
 11 13  2  0      
  4 14  1  0      
M  APO  1  14   1
M  END
>  <Name>
272

$$$$
Figure1C_complete_curated.sdf
  ChemDraw07102017162D

 14 14  0  0  0  0  0  0  0  0999 V2000
   -0.7409    0.2341    0.0000 C   0  0  0  0  0  0  0  0  0  0  0  0
   -0.3548   -0.4953    0.0000 C   0  0  0  0  0  0  0  0  0  0  0  0
    0.4505   -0.3162    0.0000 C   0  0  0  0  0  0  0  0  0  0  0  0
    1.2355   -0.5550    0.0000 C   0  0  0  0  0  0  0  0  0  0  0  0
    0.8494    0.1744    0.0000 O   0  0  0  0  0  0  0  0  0  0  0  0
    0.0441   -0.0047    0.0000 C   0  0  0  0  0  0  0  0  0  0  0  0
    0.8623   -1.0313    0.0000 O   0  0  0  0  0  0  0  0  0  0  0  0
   -0.7510    1.0313    0.0000 O   0  0  0  0  0  0  0  0  0  0  0  0
   -0.4552    0.6337    0.0000 C   0  0  0  0  0  0  0  0  0  0  0  0
   -0.9872   -0.2809    0.0000 O   0  0  0  0  0  0  0  0  0  0  0  0
   -1.5374    0.0204    0.0000 C   0  0  0  0  0  0  0  0  0  0  0  0
   -1.9499    0.7348    0.0000 O   0  0  0  0  0  0  0  0  0  0  0  0
    1.9499   -0.1432    0.0000 O   0  0  0  0  0  0  0  0  0  0  0  0
   -1.8529   -0.7422    0.0000 C   0  0  0  0  0  0  0  0  0  0  0  0
  1  2  1  0      
  2  3  1  0      
  3  4  1  0      
  4  5  1  0      
  5  6  1  0      
  6  1  1  0      
  3  7  1  0      
  1  8  1  0      
  6  9  1  0      
  2 10  1  0      
  1 11  1  0      
 11 12  1  0      
  4 13  1  0      
 11 14  1  0      
M  APO  1  13   1
M  END
>  <Name>
273

$$$$
Figure1C_complete_curated.sdf
  ChemDraw07102017162D

 13 13  0  0  0  0  0  0  0  0999 V2000
   -0.7409    0.2341    0.0000 C   0  0  0  0  0  0  0  0  0  0  0  0
   -0.3548   -0.4953    0.0000 C   0  0  0  0  0  0  0  0  0  0  0  0
    0.4505   -0.3162    0.0000 C   0  0  0  0  0  0  0  0  0  0  0  0
    1.2355   -0.5550    0.0000 C   0  0  0  0  0  0  0  0  0  0  0  0
    0.8501    0.1744    0.0000 O   0  0  0  0  0  0  0  0  0  0  0  0
    0.0441   -0.0047    0.0000 C   0  0  0  0  0  0  0  0  0  0  0  0
    0.8630   -1.0313    0.0000 O   0  0  0  0  0  0  0  0  0  0  0  0
   -0.7510    1.0313    0.0000 O   0  0  0  0  0  0  0  0  0  0  0  0
   -0.4552    0.6337    0.0000 C   0  0  0  0  0  0  0  0  0  0  0  0
   -0.9872   -0.2809    0.0000 O   0  0  0  0  0  0  0  0  0  0  0  0
   -1.5374    0.0204    0.0000 C   0  0  0  0  0  0  0  0  0  0  0  0
   -1.9499    0.7348    0.0000 O   0  0  0  0  0  0  0  0  0  0  0  0
    1.9499   -0.1432    0.0000 O   0  0  0  0  0  0  0  0  0  0  0  0
  1  2  1  0      
  2  3  1  0      
  3  4  1  0      
  4  5  1  0      
  5  6  1  0      
  6  1  1  0      
  3  7  1  0      
  1  8  1  0      
  6  9  1  0      
  2 10  1  0      
  1 11  1  0      
 11 12  2  0      
  4 13  1  0      
M  APO  1  13   1
M  END
>  <Name>
274

$$$$
Figure1C_complete_curated.sdf
  ChemDraw07102017162D

 13 13  0  0  0  0  0  0  0  0999 V2000
   -0.6971    0.2341    0.0000 C   0  0  0  0  0  0  0  0  0  0  0  0
   -0.3117   -0.4953    0.0000 C   0  0  0  0  0  0  0  0  0  0  0  0
    0.4936   -0.3162    0.0000 C   0  0  0  0  0  0  0  0  0  0  0  0
    1.2785   -0.5550    0.0000 C   0  0  0  0  0  0  0  0  0  0  0  0
    0.8932    0.1744    0.0000 O   0  0  0  0  0  0  0  0  0  0  0  0
    0.0879   -0.0047    0.0000 C   0  0  0  0  0  0  0  0  0  0  0  0
    0.9061   -1.0313    0.0000 O   0  0  0  0  0  0  0  0  0  0  0  0
   -0.7080    1.0313    0.0000 O   0  0  0  0  0  0  0  0  0  0  0  0
   -0.9434   -0.2809    0.0000 O   0  0  0  0  0  0  0  0  0  0  0  0
   -1.4943    0.0210    0.0000 C   0  0  0  0  0  0  0  0  0  0  0  0
   -1.9930   -0.5726    0.0000 C   0  0  0  0  0  0  0  0  0  0  0  0
   -1.9061    0.7348    0.0000 O   0  0  0  0  0  0  0  0  0  0  0  0
    1.9930   -0.1432    0.0000 O   0  0  0  0  0  0  0  0  0  0  0  0
  1  2  1  0      
  2  3  1  0      
  3  4  1  0      
  4  5  1  0      
  5  6  1  0      
  6  1  1  0      
  3  7  1  0      
  1  8  1  0      
  2  9  1  0      
  1 10  1  0      
 10 11  1  0      
 10 12  1  0      
  4 13  1  0      
M  APO  1  13   1
M  END
>  <Name>
271

$$$$
Figure1C_complete_curated.sdf
  ChemDraw07102017162D

 14 14  0  0  1  0  0  0  0  0999 V2000
   -1.1371   -0.3491    0.0000 C   0  0  0  0  0  0  0  0  0  0  0  0
   -0.7253   -1.0635    0.0000 C   0  0  0  0  0  0  0  0  0  0  0  0
    0.0733   -0.8545    0.0000 C   0  0  0  0  0  0  0  0  0  0  0  0
    0.8671   -1.0635    0.0000 C   0  0  0  0  0  0  0  0  0  0  0  0
    0.4539   -0.3491    0.0000 O   0  0  0  0  0  0  0  0  0  0  0  0
   -0.3440   -0.5587    0.0000 C   0  0  0  0  0  0  0  0  0  0  0  0
    0.6567   -1.4380    0.0000 O   0  0  0  0  0  0  0  0  0  0  0  0
   -1.5218   -0.8504    0.0000 O   0  0  0  0  0  0  0  0  0  0  0  0
   -1.1371    0.4759    0.0000 O   0  0  0  0  0  0  0  0  0  0  0  0
   -0.7572    0.1557    0.0000 C   0  0  0  0  0  0  0  0  0  0  0  0
   -0.7572    0.9807    0.0000 C   0  0  0  0  0  0  0  0  0  0  0  0
   -1.3399    1.5649    0.0000 O   0  0  0  0  0  0  0  0  0  0  0  0
   -0.0421    0.5689    0.0000 N   0  0  0  0  0  0  0  0  0  0  0  0
    1.5218   -1.5649    0.0000 O   0  0  0  0  0  0  0  0  0  0  0  0
  1  2  1  0      
  2  3  1  0      
  3  4  1  0      
  4  5  1  0      
  5  6  1  0      
  6  1  1  0      
  3  7  1  0      
  2  8  1  0      
  1  9  1  0      
  6 10  1  0      
 10 11  1  0      
 11 12  1  0      
 10 13  1  1      
  4 14  1  4      
M  APO  1  14   1
M  END
>  <Name>
275

$$$$
Figure1C_complete_curated.sdf
  ChemDraw07102017162D

 14 14  0  0  1  0  0  0  0  0999 V2000
   -0.9787   -0.3487    0.0000 C   0  0  0  0  0  0  0  0  0  0  0  0
   -0.5655   -1.0631    0.0000 C   0  0  0  0  0  0  0  0  0  0  0  0
    0.2324   -0.8542    0.0000 C   0  0  0  0  0  0  0  0  0  0  0  0
    1.0255   -1.0631    0.0000 C   0  0  0  0  0  0  0  0  0  0  0  0
    0.6137   -0.3487    0.0000 O   0  0  0  0  0  0  0  0  0  0  0  0
   -0.1856   -0.5584    0.0000 C   0  0  0  0  0  0  0  0  0  0  0  0
    0.8158   -1.4376    0.0000 O   0  0  0  0  0  0  0  0  0  0  0  0
   -1.3627   -0.9308    0.0000 O   0  0  0  0  0  0  0  0  0  0  0  0
   -1.6815   -0.4708    0.0000 O   0  0  0  0  0  0  0  0  0  0  0  0
   -0.5974    0.1560    0.0000 C   0  0  0  0  0  0  0  0  0  0  0  0
   -0.5974    0.9810    0.0000 C   0  0  0  0  0  0  0  0  0  0  0  0
   -1.1809    1.5645    0.0000 O   0  0  0  0  0  0  0  0  0  0  0  0
    0.1170    0.5692    0.0000 N   0  0  0  0  0  0  0  0  0  0  0  0
    1.6815   -1.5645    0.0000 O   0  0  0  0  0  0  0  0  0  0  0  0
  1  2  1  0      
  2  3  1  0      
  3  4  1  0      
  4  5  1  0      
  5  6  1  0      
  6  1  1  0      
  3  7  1  0      
  2  8  1  0      
  1  9  1  0      
  6 10  1  0      
 10 11  1  0      
 11 12  1  0      
 10 13  1  1      
  4 14  1  4      
M  APO  1  14   1
M  END
>  <Name>
276

$$$$
Figure1C_complete_curated.sdf
  ChemDraw07102017162D

 12 12  0  0  0  0  0  0  0  0999 V2000
   -0.2989    0.3572    0.0000 C   0  0  0  0  0  0  0  0  0  0  0  0
   -0.7114   -0.3572    0.0000 C   0  0  0  0  0  0  0  0  0  0  0  0
    0.0818   -0.1306    0.0000 C   0  0  0  0  0  0  0  0  0  0  0  0
    0.8803   -0.3572    0.0000 C   0  0  0  0  0  0  0  0  0  0  0  0
    1.2928    0.3572    0.0000 C   0  0  0  0  0  0  0  0  0  0  0  0
    0.4997    0.1299    0.0000 O   0  0  0  0  0  0  0  0  0  0  0  0
    1.2928    1.1822    0.0000 O   0  0  0  0  0  0  0  0  0  0  0  0
    1.6768   -0.1442    0.0000 O   0  0  0  0  0  0  0  0  0  0  0  0
    0.0811    0.6910    0.0000 O   0  0  0  0  0  0  0  0  0  0  0  0
   -0.7114   -1.1822    0.0000 O   0  0  0  0  0  0  0  0  0  0  0  0
   -1.0954    0.1428    0.0000 C   0  0  0  0  0  0  0  0  0  0  0  0
   -1.6768    0.7243    0.0000 O   0  0  0  0  0  0  0  0  0  0  0  0
  1  2  1  0      
  2  3  1  0      
  3  4  1  0      
  4  5  1  0      
  5  6  1  0      
  6  1  1  0      
  5  7  1  0      
  4  8  1  0      
  3  9  1  0      
  2 10  1  0      
  1 11  1  0      
 11 12  1  0      
M  APO  1   8   1
M  END
>  <Name>
277

$$$$
Figure1C_complete_curated.sdf
  ChemDraw07102017162D

 11 11  0  0  0  0  0  0  0  0999 V2000
   -0.5899    0.3572    0.0000 C   0  0  0  0  0  0  0  0  0  0  0  0
   -1.0017   -0.3572    0.0000 C   0  0  0  0  0  0  0  0  0  0  0  0
   -0.2086   -0.1306    0.0000 C   0  0  0  0  0  0  0  0  0  0  0  0
    0.5892   -0.3572    0.0000 C   0  0  0  0  0  0  0  0  0  0  0  0
    1.0024    0.3572    0.0000 C   0  0  0  0  0  0  0  0  0  0  0  0
    0.2086    0.1306    0.0000 O   0  0  0  0  0  0  0  0  0  0  0  0
    1.0024    1.1822    0.0000 O   0  0  0  0  0  0  0  0  0  0  0  0
    1.3864   -0.1435    0.0000 O   0  0  0  0  0  0  0  0  0  0  0  0
   -0.2093    0.6917    0.0000 O   0  0  0  0  0  0  0  0  0  0  0  0
   -1.0017   -1.1822    0.0000 O   0  0  0  0  0  0  0  0  0  0  0  0
   -1.3864    0.1442    0.0000 C   0  0  0  0  0  0  0  0  0  0  0  0
  1  2  1  0      
  2  3  1  0      
  3  4  1  0      
  4  5  1  0      
  5  6  1  0      
  6  1  1  0      
  5  7  1  0      
  4  8  1  0      
  3  9  1  0      
  2 10  1  0      
  1 11  1  0      
M  APO  1   7   1
M  END
>  <Name>
278

$$$$
Figure1C_complete_curated.sdf
  ChemDraw07102017162D

 11 11  0  0  0  0  0  0  0  0999 V2000
   -0.3976    0.3575    0.0000 C   0  0  0  0  0  0  0  0  0  0  0  0
   -0.8101   -0.3575    0.0000 C   0  0  0  0  0  0  0  0  0  0  0  0
   -0.0170   -0.1303    0.0000 C   0  0  0  0  0  0  0  0  0  0  0  0
    0.7809   -0.3575    0.0000 C   0  0  0  0  0  0  0  0  0  0  0  0
    1.1941    0.3575    0.0000 C   0  0  0  0  0  0  0  0  0  0  0  0
    0.4010    0.1309    0.0000 O   0  0  0  0  0  0  0  0  0  0  0  0
    1.1941    1.1825    0.0000 O   0  0  0  0  0  0  0  0  0  0  0  0
    0.7809   -1.1825    0.0000 O   0  0  0  0  0  0  0  0  0  0  0  0
   -0.8101   -1.1825    0.0000 N   0  0  0  0  0  0  0  0  0  0  0  0
   -0.4295   -0.8447    0.0000 O   0  0  0  0  0  0  0  0  0  0  0  0
   -1.1941    0.1438    0.0000 C   0  0  0  0  0  0  0  0  0  0  0  0
  1  2  1  0      
  2  3  1  0      
  3  4  1  0      
  4  5  1  0      
  5  6  1  0      
  6  1  1  0      
  5  7  1  0      
  4  8  1  0      
  2  9  1  0      
  3 10  1  0      
  1 11  1  0      
M  APO  1   7   1
M  END
>  <Name>
279

$$$$
Figure1C_complete_curated.sdf
  ChemDraw07102017162D

 10 10  0  0  1  0  0  0  0  0999 V2000
    0.0054    0.6622    0.0000 O   0  0  0  0  0  0  0  0  0  0  0  0
   -0.6737    0.1954    0.0000 C   0  0  0  0  0  0  0  0  0  0  0  0
   -0.4390   -0.5957    0.0000 C   0  0  0  0  0  0  0  0  0  0  0  0
    0.3854   -0.6167    0.0000 C   0  0  0  0  0  0  0  0  0  0  0  0
    0.6601    0.1608    0.0000 C   0  0  0  0  0  0  0  0  0  0  0  0
    1.4485    0.3942    0.0000 O   0  0  0  0  0  0  0  0  0  0  0  0
   -1.4485    0.4695    0.0000 C   0  0  0  0  0  0  0  0  0  0  0  0
    0.8515   -1.2945    0.0000 O   0  0  0  0  0  0  0  0  0  0  0  0
   -0.9397   -1.2477    0.0000 O   0  0  0  0  0  0  0  0  0  0  0  0
   -1.4485    1.2945    0.0000 O   0  0  0  0  0  0  0  0  0  0  0  0
  1  2  1  0      
  2  3  1  0      
  3  4  1  0      
  4  5  1  0      
  5  1  1  0      
  5  6  1  6      
  2  7  1  1      
  4  8  1  6      
  3  9  1  6      
  7 10  1  0      
M  APO  1   6   1
M  END
>  <Name>
231

$$$$
Figure1C_complete_curated.sdf
  ChemDraw07102017162D

  9  9  0  0  1  0  0  0  0  0999 V2000
    0.0061    0.6622    0.0000 O   0  0  0  0  0  0  0  0  0  0  0  0
   -0.6737    0.1954    0.0000 C   0  0  0  0  0  0  0  0  0  0  0  0
   -0.4390   -0.5957    0.0000 C   0  0  0  0  0  0  0  0  0  0  0  0
    0.3860   -0.6167    0.0000 C   0  0  0  0  0  0  0  0  0  0  0  0
    0.6608    0.1608    0.0000 C   0  0  0  0  0  0  0  0  0  0  0  0
    1.4485    0.3942    0.0000 O   0  0  0  0  0  0  0  0  0  0  0  0
   -1.4485    0.4695    0.0000 C   0  0  0  0  0  0  0  0  0  0  0  0
    0.8508   -1.2945    0.0000 O   0  0  0  0  0  0  0  0  0  0  0  0
   -1.4485    1.2945    0.0000 N   0  0  0  0  0  0  0  0  0  0  0  0
  1  2  1  0      
  2  3  1  0      
  3  4  1  0      
  4  5  1  0      
  5  1  1  0      
  5  6  1  1      
  2  7  2  0      
  4  8  1  6      
  7  9  1  0      
M  APO  1   6   1
M  END
>  <Name>
232

$$$$
Figure1C_complete_curated.sdf
  ChemDraw07102017162D

 16 16  0  0  1  0  0  0  0  0999 V2000
    1.1727    0.1265    0.0000 O   0  0  0  0  0  0  0  0  0  0  0  0
    0.4929   -0.3409    0.0000 C   0  0  0  0  0  0  0  0  0  0  0  0
    0.7276   -1.1320    0.0000 C   0  0  0  0  0  0  0  0  0  0  0  0
    1.5526   -1.1530    0.0000 C   0  0  0  0  0  0  0  0  0  0  0  0
    1.8274   -0.3755    0.0000 C   0  0  0  0  0  0  0  0  0  0  0  0
    2.6151   -0.1415    0.0000 O   0  0  0  0  0  0  0  0  0  0  0  0
   -0.2819   -0.0661    0.0000 C   0  0  0  0  0  0  0  0  0  0  0  0
    2.0174   -1.8308    0.0000 O   0  0  0  0  0  0  0  0  0  0  0  0
    0.2276   -1.7840    0.0000 O   0  0  0  0  0  0  0  0  0  0  0  0
   -0.4325    0.7446    0.0000 C   0  0  0  0  0  0  0  0  0  0  0  0
   -1.2100    1.0201    0.0000 C   0  0  0  0  0  0  0  0  0  0  0  0
   -1.8376    0.4834    0.0000 C   0  0  0  0  0  0  0  0  0  0  0  0
   -2.6151    0.7595    0.0000 O   0  0  0  0  0  0  0  0  0  0  0  0
   -1.6863   -0.3274    0.0000 O   0  0  0  0  0  0  0  0  0  0  0  0
    0.1951    1.2806    0.0000 O   0  0  0  0  0  0  0  0  0  0  0  0
   -1.3606    1.8308    0.0000 O   0  0  0  0  0  0  0  0  0  0  0  0
  1  2  1  0      
  2  3  1  0      
  3  4  1  0      
  4  5  1  0      
  5  1  1  0      
  5  6  1  1      
  2  7  1  1      
  4  8  1  6      
  3  9  1  6      
  7 10  1  0      
 10 11  1  0      
 11 12  1  0      
 12 13  1  0      
 12 14  2  0      
 10 15  1  0      
 11 16  1  0      
M  APO  1   6   1
M  END
>  <Name>
233

$$$$
Figure1C_complete_curated.sdf
  ChemDraw07102017162D

 12 12  0  0  0  0  0  0  0  0999 V2000
   -0.9726    0.0000    0.0000 C   0  0  0  0  0  0  0  0  0  0  0  0
   -0.5601   -0.7144    0.0000 C   0  0  0  0  0  0  0  0  0  0  0  0
    0.2385   -0.5048    0.0000 C   0  0  0  0  0  0  0  0  0  0  0  0
    1.0316   -0.7144    0.0000 C   0  0  0  0  0  0  0  0  0  0  0  0
    0.6191    0.0000    0.0000 O   0  0  0  0  0  0  0  0  0  0  0  0
   -0.1795   -0.2090    0.0000 C   0  0  0  0  0  0  0  0  0  0  0  0
    1.6870   -1.2151    0.0000 O   0  0  0  0  0  0  0  0  0  0  0  0
    0.4515   -1.3026    0.0000 N   0  0  0  0  0  0  0  0  0  0  0  0
   -1.1435   -1.2979    0.0000 O   0  0  0  0  0  0  0  0  0  0  0  0
   -1.6870    0.4132    0.0000 O   0  0  0  0  0  0  0  0  0  0  0  0
   -0.3925    0.5882    0.0000 C   0  0  0  0  0  0  0  0  0  0  0  0
    0.0193    1.3026    0.0000 O   0  0  0  0  0  0  0  0  0  0  0  0
  1  2  1  0      
  2  3  1  0      
  3  4  1  0      
  4  5  1  0      
  5  6  1  0      
  6  1  1  0      
  4  7  1  4      
  3  8  1  4      
  2  9  1  4      
  1 10  1  4      
  6 11  1  4      
 11 12  1  0      
M  APO  1   7   1
M  END
>  <Name>
234

$$$$
Figure1C_complete_curated.sdf
  ChemDraw07102017162D

 11 11  0  0  0  0  0  0  0  0999 V2000
   -0.2236    0.1889    0.0000 C   0  0  0  0  0  0  0  0  0  0  0  0
   -0.6367   -0.5255    0.0000 C   0  0  0  0  0  0  0  0  0  0  0  0
    0.1564   -0.2989    0.0000 C   0  0  0  0  0  0  0  0  0  0  0  0
    0.9549   -0.5255    0.0000 C   0  0  0  0  0  0  0  0  0  0  0  0
    1.3674    0.1889    0.0000 C   0  0  0  0  0  0  0  0  0  0  0  0
    0.5743   -0.0377    0.0000 O   0  0  0  0  0  0  0  0  0  0  0  0
    1.3674    1.0140    0.0000 O   0  0  0  0  0  0  0  0  0  0  0  0
    0.1557    0.5227    0.0000 C   0  0  0  0  0  0  0  0  0  0  0  0
   -0.2554   -1.0140    0.0000 N   0  0  0  0  0  0  0  0  0  0  0  0
   -1.3674   -0.1733    0.0000 O   0  0  0  0  0  0  0  0  0  0  0  0
   -1.0207   -0.0248    0.0000 C   0  0  0  0  0  0  0  0  0  0  0  0
  1  2  1  0      
  2  3  1  0      
  3  4  1  0      
  4  5  1  0      
  5  6  1  0      
  6  1  1  0      
  5  7  1  0      
  3  8  1  0      
  2 10  1  0      
  1 11  1  0      
  9  3  1  0      
M  APO  1   7   1
M  END
>  <Name>
280

$$$$
Figure1C_complete_curated.sdf
  ChemDraw07102017162D

 11 11  0  0  0  0  0  0  0  0999 V2000
   -0.2660    0.1978    0.0000 C   0  0  0  0  0  0  0  0  0  0  0  0
   -0.6785   -0.5166    0.0000 C   0  0  0  0  0  0  0  0  0  0  0  0
    0.1153   -0.2900    0.0000 C   0  0  0  0  0  0  0  0  0  0  0  0
    0.9132   -0.5166    0.0000 C   0  0  0  0  0  0  0  0  0  0  0  0
    1.3257    0.1978    0.0000 C   0  0  0  0  0  0  0  0  0  0  0  0
    0.5319   -0.0288    0.0000 O   0  0  0  0  0  0  0  0  0  0  0  0
    1.3257    1.0228    0.0000 O   0  0  0  0  0  0  0  0  0  0  0  0
    0.1147    0.5316    0.0000 C   0  0  0  0  0  0  0  0  0  0  0  0
   -0.2978   -1.0051    0.0000 N   0  0  0  0  0  0  0  0  0  0  0  0
   -1.0631   -0.0159    0.0000 C   0  0  0  0  0  0  0  0  0  0  0  0
   -1.3257   -1.0228    0.0000 O   0  0  0  0  0  0  0  0  0  0  0  0
  1  2  1  0      
  2  3  1  0      
  3  4  1  0      
  4  5  1  0      
  5  6  1  0      
  6  1  1  0      
  5  7  1  0      
  3  8  1  0      
  1 10  1  0      
  9  3  1  0      
  2 11  2  0      
M  APO  1   7   1
M  END
>  <Name>
281

$$$$
Figure1C_complete_curated.sdf
  ChemDraw07102017162D

 12 12  0  0  0  0  0  0  0  0999 V2000
   -0.1910    0.3572    0.0000 C   0  0  0  0  0  0  0  0  0  0  0  0
   -0.6042   -0.3572    0.0000 C   0  0  0  0  0  0  0  0  0  0  0  0
    0.1896   -0.1306    0.0000 C   0  0  0  0  0  0  0  0  0  0  0  0
    0.9875   -0.3572    0.0000 C   0  0  0  0  0  0  0  0  0  0  0  0
    1.4007    0.3572    0.0000 C   0  0  0  0  0  0  0  0  0  0  0  0
    0.6069    0.1306    0.0000 O   0  0  0  0  0  0  0  0  0  0  0  0
    1.4007    1.1822    0.0000 O   0  0  0  0  0  0  0  0  0  0  0  0
   -0.0607   -0.8450    0.0000 N   0  0  0  0  0  0  0  0  0  0  0  0
   -0.6042   -1.1822    0.0000 N   0  0  0  0  0  0  0  0  0  0  0  0
   -1.4007   -0.1442    0.0000 O   0  0  0  0  0  0  0  0  0  0  0  0
   -1.0418    0.2554    0.0000 C   0  0  0  0  0  0  0  0  0  0  0  0
    0.1896    0.6944    0.0000 C   0  0  0  0  0  0  0  0  0  0  0  0
  1  2  1  0      
  2  3  1  0      
  3  4  1  0      
  4  5  1  0      
  5  6  1  0      
  6  1  1  0      
  5  7  1  0      
  3  8  1  0      
  2  9  1  0      
  2 10  1  0      
  1 11  1  0      
  3 12  1  0      
M  APO  1   7   1
M  END
>  <Name>
282

$$$$
Figure1C_complete_curated.sdf
  ChemDraw07102017162D

 12 12  0  0  0  0  0  0  0  0999 V2000
   -0.8101    0.1004    0.0000 C   0  0  0  0  0  0  0  0  0  0  0  0
   -0.3976   -0.6140    0.0000 C   0  0  0  0  0  0  0  0  0  0  0  0
    0.4010   -0.4050    0.0000 C   0  0  0  0  0  0  0  0  0  0  0  0
    1.1941   -0.6140    0.0000 C   0  0  0  0  0  0  0  0  0  0  0  0
    0.7809    0.1004    0.0000 O   0  0  0  0  0  0  0  0  0  0  0  0
   -0.0170   -0.1092    0.0000 C   0  0  0  0  0  0  0  0  0  0  0  0
    0.7667   -1.0156    0.0000 O   0  0  0  0  0  0  0  0  0  0  0  0
   -1.1941   -0.4003    0.0000 O   0  0  0  0  0  0  0  0  0  0  0  0
   -0.8101    0.9254    0.0000 O   0  0  0  0  0  0  0  0  0  0  0  0
   -0.4288    0.6059    0.0000 C   0  0  0  0  0  0  0  0  0  0  0  0
   -0.4240    1.4390    0.0000 O   0  0  0  0  0  0  0  0  0  0  0  0
    1.1941   -1.4390    0.0000 O   0  0  0  0  0  0  0  0  0  0  0  0
  1  2  1  0      
  2  3  1  0      
  3  4  1  0      
  4  5  1  0      
  5  6  1  0      
  6  1  1  0      
  3  7  1  0      
  2  8  1  0      
  1  9  1  0      
  6 10  1  0      
 10 11  1  0      
  4 12  1  0      
M  APO  1  12   1
M  END
>  <Name>
286

$$$$
Figure1C_complete_curated.sdf
  ChemDraw07102017162D

 12 12  0  0  0  0  0  0  0  0999 V2000
   -0.6038    0.1045    0.0000 C   0  0  0  0  0  0  0  0  0  0  0  0
   -0.1906   -0.6099    0.0000 C   0  0  0  0  0  0  0  0  0  0  0  0
    0.6072   -0.4010    0.0000 C   0  0  0  0  0  0  0  0  0  0  0  0
    1.4003   -0.6099    0.0000 C   0  0  0  0  0  0  0  0  0  0  0  0
    0.9878    0.1045    0.0000 O   0  0  0  0  0  0  0  0  0  0  0  0
    0.1893   -0.1052    0.0000 C   0  0  0  0  0  0  0  0  0  0  0  0
    1.4003   -1.4349    0.0000 O   0  0  0  0  0  0  0  0  0  0  0  0
    0.1940   -1.1154    0.0000 O   0  0  0  0  0  0  0  0  0  0  0  0
   -1.0692   -0.3969    0.0000 O   0  0  0  0  0  0  0  0  0  0  0  0
   -1.4003   -0.0278    0.0000 O   0  0  0  0  0  0  0  0  0  0  0  0
   -0.2225    0.6099    0.0000 C   0  0  0  0  0  0  0  0  0  0  0  0
   -0.2225    1.4349    0.0000 O   0  0  0  0  0  0  0  0  0  0  0  0
  1  2  1  0      
  2  3  1  0      
  3  4  1  0      
  4  5  1  0      
  5  6  1  0      
  6  1  1  0      
  4  7  1  0      
  3  8  2  0      
  2  9  1  0      
  1 10  1  0      
  6 11  1  0      
 11 12  1  0      
M  APO  1   7   1
M  END
>  <Name>
287

$$$$
Figure1C_complete_curated.sdf
  ChemDraw07102017162D

 13 13  0  0  0  0  0  0  0  0999 V2000
   -0.6035    0.2999    0.0000 C   0  0  0  0  0  0  0  0  0  0  0  0
   -0.1910   -0.4145    0.0000 C   0  0  0  0  0  0  0  0  0  0  0  0
    0.6076   -0.2049    0.0000 C   0  0  0  0  0  0  0  0  0  0  0  0
    1.4007   -0.4145    0.0000 C   0  0  0  0  0  0  0  0  0  0  0  0
    0.9888    0.2999    0.0000 O   0  0  0  0  0  0  0  0  0  0  0  0
    0.1896    0.0909    0.0000 C   0  0  0  0  0  0  0  0  0  0  0  0
    1.4007   -1.2395    0.0000 O   0  0  0  0  0  0  0  0  0  0  0  0
    0.1944   -0.9193    0.0000 N   0  0  0  0  0  0  0  0  0  0  0  0
   -0.9875   -0.2008    0.0000 O   0  0  0  0  0  0  0  0  0  0  0  0
   -1.4007    0.0868    0.0000 O   0  0  0  0  0  0  0  0  0  0  0  0
   -0.2222    0.8060    0.0000 C   0  0  0  0  0  0  0  0  0  0  0  0
   -0.2222    1.6310    0.0000 O   0  0  0  0  0  0  0  0  0  0  0  0
    0.6055   -1.6310    0.0000 O   0  0  0  0  0  0  0  0  0  0  0  0
  1  2  1  0      
  2  3  1  0      
  3  4  1  0      
  4  5  1  0      
  5  6  1  0      
  6  1  1  0      
  4  7  1  0      
  3  8  2  0      
  2  9  1  0      
  1 10  1  0      
  6 11  1  0      
 11 12  1  0      
  8 13  1  0      
M  APO  1   7   1
M  END
>  <Name>
289

$$$$
Figure1C_complete_curated.sdf
  ChemDraw07102017162D

 14 14  0  0  0  0  0  0  0  0999 V2000
   -0.8952    0.1045    0.0000 C   0  0  0  0  0  0  0  0  0  0  0  0
   -0.4827   -0.6099    0.0000 C   0  0  0  0  0  0  0  0  0  0  0  0
    0.3158   -0.4010    0.0000 C   0  0  0  0  0  0  0  0  0  0  0  0
    1.1089   -0.6099    0.0000 C   0  0  0  0  0  0  0  0  0  0  0  0
    0.6964    0.1045    0.0000 O   0  0  0  0  0  0  0  0  0  0  0  0
   -0.1014   -0.1052    0.0000 C   0  0  0  0  0  0  0  0  0  0  0  0
    1.6924   -1.1934    0.0000 O   0  0  0  0  0  0  0  0  0  0  0  0
    0.7283   -1.1154    0.0000 O   0  0  0  0  0  0  0  0  0  0  0  0
   -1.2792   -0.4580    0.0000 O   0  0  0  0  0  0  0  0  0  0  0  0
   -1.6924   -0.0278    0.0000 O   0  0  0  0  0  0  0  0  0  0  0  0
   -0.5146    0.6099    0.0000 C   0  0  0  0  0  0  0  0  0  0  0  0
    0.0695    1.1934    0.0000 C   0  0  0  0  0  0  0  0  0  0  0  0
   -1.2290    1.0224    0.0000 N   0  0  0  0  0  0  0  0  0  0  0  0
    0.8660    0.9797    0.0000 O   0  0  0  0  0  0  0  0  0  0  0  0
  1  2  1  0      
  2  3  1  0      
  3  4  1  0      
  4  5  1  0      
  5  6  1  0      
  6  1  1  0      
  4  7  1  4      
  3  8  1  0      
  2  9  1  0      
  1 10  1  0      
  6 11  1  0      
 11 12  1  0      
 11 13  1  0      
 12 14  1  0      
M  APO  1   7   1
M  END
>  <Name>
288

$$$$
Figure1C_complete_curated.sdf
  ChemDraw07102017162D

 15 15  0  0  1  0  0  0  0  0999 V2000
   -0.8091   -0.1018    0.0000 C   0  0  0  0  0  0  0  0  0  0  0  0
   -0.3972   -0.8162    0.0000 C   0  0  0  0  0  0  0  0  0  0  0  0
    0.4006   -0.6072    0.0000 C   0  0  0  0  0  0  0  0  0  0  0  0
    1.1944   -0.8162    0.0000 C   0  0  0  0  0  0  0  0  0  0  0  0
    0.7819   -0.1018    0.0000 O   0  0  0  0  0  0  0  0  0  0  0  0
   -0.0159   -0.3107    0.0000 C   0  0  0  0  0  0  0  0  0  0  0  0
    1.1944   -1.6412    0.0000 O   0  0  0  0  0  0  0  0  0  0  0  0
    0.9848   -1.1907    0.0000 O   0  0  0  0  0  0  0  0  0  0  0  0
   -1.1944   -0.6031    0.0000 O   0  0  0  0  0  0  0  0  0  0  0  0
   -0.8091    0.7232    0.0000 O   0  0  0  0  0  0  0  0  0  0  0  0
   -0.4291    0.4044    0.0000 C   0  0  0  0  0  0  0  0  0  0  0  0
   -0.4291    1.2294    0.0000 C   0  0  0  0  0  0  0  0  0  0  0  0
    0.2860    1.6412    0.0000 O   0  0  0  0  0  0  0  0  0  0  0  0
    0.3681    0.6174    0.0000 N   0  0  0  0  0  0  0  0  0  0  0  0
   -1.1408    1.6398    0.0000 C   0  0  0  0  0  0  0  0  0  0  0  0
  1  2  1  0      
  2  3  1  0      
  3  4  1  0      
  4  5  1  0      
  5  6  1  0      
  6  1  1  0      
  4  7  1  0      
  3  8  1  0      
  2  9  1  0      
  1 10  1  0      
  6 11  1  0      
 11 12  1  0      
 12 13  1  1      
 11 14  1  1      
 12 15  1  0      
M  APO  1   7   1
M  END
>  <Name>
290

$$$$
Figure1C_complete_curated.sdf
  ChemDraw07102017162D

 11 11  0  0  0  0  0  0  0  0999 V2000
   -1.1008    0.7226    0.0000 C   0  0  0  0  0  0  0  0  0  0  0  0
   -0.6890    0.0081    0.0000 C   0  0  0  0  0  0  0  0  0  0  0  0
    0.1089    0.2171    0.0000 C   0  0  0  0  0  0  0  0  0  0  0  0
    0.9027    0.0081    0.0000 C   0  0  0  0  0  0  0  0  0  0  0  0
    0.4902    0.7226    0.0000 O   0  0  0  0  0  0  0  0  0  0  0  0
   -0.3077    0.5136    0.0000 C   0  0  0  0  0  0  0  0  0  0  0  0
    1.4862    0.5916    0.0000 O   0  0  0  0  0  0  0  0  0  0  0  0
    0.5221   -0.4973    0.0000 O   0  0  0  0  0  0  0  0  0  0  0  0
   -1.4862    0.2212    0.0000 O   0  0  0  0  0  0  0  0  0  0  0  0
   -0.3077   -0.3114    0.0000 C   0  0  0  0  0  0  0  0  0  0  0  0
   -1.0194   -0.7226    0.0000 O   0  0  0  0  0  0  0  0  0  0  0  0
  1  2  1  0      
  2  3  1  0      
  3  4  1  0      
  4  5  1  0      
  5  6  1  0      
  6  1  1  0      
  4  7  1  0      
  3  8  1  0      
  2  9  1  0      
  6 10  1  0      
 10 11  1  0      
M  APO  1   7   1
M  END
>  <Name>
291

$$$$
Figure1C_complete_curated.sdf
  ChemDraw07102017162D

 11 11  0  0  0  0  0  0  0  0999 V2000
   -0.3976    0.3572    0.0000 C   0  0  0  0  0  0  0  0  0  0  0  0
   -0.8094   -0.3572    0.0000 C   0  0  0  0  0  0  0  0  0  0  0  0
   -0.0163   -0.1306    0.0000 C   0  0  0  0  0  0  0  0  0  0  0  0
    0.7816   -0.3572    0.0000 C   0  0  0  0  0  0  0  0  0  0  0  0
    1.1948    0.3572    0.0000 C   0  0  0  0  0  0  0  0  0  0  0  0
    0.4010    0.1306    0.0000 O   0  0  0  0  0  0  0  0  0  0  0  0
    1.1948    1.1822    0.0000 O   0  0  0  0  0  0  0  0  0  0  0  0
   -0.0163    0.6944    0.0000 C   0  0  0  0  0  0  0  0  0  0  0  0
   -0.4295   -0.8450    0.0000 O   0  0  0  0  0  0  0  0  0  0  0  0
   -0.8094   -1.1822    0.0000 N   0  0  0  0  0  0  0  0  0  0  0  0
   -1.1948    0.1442    0.0000 C   0  0  0  0  0  0  0  0  0  0  0  0
  1  2  1  0      
  2  3  1  0      
  3  4  1  0      
  4  5  1  0      
  5  6  1  0      
  6  1  1  0      
  5  7  1  0      
  3  8  1  0      
  3  9  1  0      
  2 10  1  0      
  1 11  1  0      
M  APO  1   7   1
M  END
>  <Name>
292

$$$$
Figure1C_complete_curated.sdf
  ChemDraw07102017162D

 10 10  0  0  0  0  0  0  0  0999 V2000
   -0.6035    0.7700    0.0000 C   0  0  0  0  0  0  0  0  0  0  0  0
   -0.1903    0.0550    0.0000 C   0  0  0  0  0  0  0  0  0  0  0  0
    0.6076    0.2639    0.0000 C   0  0  0  0  0  0  0  0  0  0  0  0
    1.4007    0.0550    0.0000 C   0  0  0  0  0  0  0  0  0  0  0  0
    0.9882    0.7700    0.0000 O   0  0  0  0  0  0  0  0  0  0  0  0
    0.1896    0.5611    0.0000 C   0  0  0  0  0  0  0  0  0  0  0  0
    1.4007   -0.7700    0.0000 O   0  0  0  0  0  0  0  0  0  0  0  0
    1.0194   -0.4505    0.0000 O   0  0  0  0  0  0  0  0  0  0  0  0
   -1.0689    0.2687    0.0000 O   0  0  0  0  0  0  0  0  0  0  0  0
   -1.4007    0.5563    0.0000 O   0  0  0  0  0  0  0  0  0  0  0  0
  1  2  1  0      
  2  3  1  0      
  3  4  1  0      
  4  5  1  0      
  5  6  1  0      
  6  1  1  0      
  4  7  1  0      
  3  8  1  0      
  2  9  1  0      
  1 10  1  0      
M  APO  1   7   1
M  END
>  <Name>
293

$$$$
Figure1C_complete_curated.sdf
  ChemDraw07102017162D

 12 12  0  0  1  0  0  0  0  0999 V2000
   -0.3833   -1.0642    0.0000 C   0  0  0  0  0  0  0  0  0  0  0  0
    0.4417   -1.0465    0.0000 C   0  0  0  0  0  0  0  0  0  0  0  0
    0.8386   -0.3233    0.0000 C   0  0  0  0  0  0  0  0  0  0  0  0
    0.4111    0.3823    0.0000 O   0  0  0  0  0  0  0  0  0  0  0  0
   -0.4132    0.3647    0.0000 C   0  0  0  0  0  0  0  0  0  0  0  0
   -0.8108   -0.3586    0.0000 C   0  0  0  0  0  0  0  0  0  0  0  0
   -0.7809   -1.7874    0.0000 N   0  0  0  0  0  0  0  0  0  0  0  0
    0.8698   -1.7514    0.0000 O   0  0  0  0  0  0  0  0  0  0  0  0
   -0.8392    1.0675    0.0000 C   0  0  0  0  0  0  0  0  0  0  0  0
   -1.6609    1.0499    0.0000 O   0  0  0  0  0  0  0  0  0  0  0  0
   -0.4437    1.7874    0.0000 O   0  0  0  0  0  0  0  0  0  0  0  0
    1.6609   -0.3056    0.0000 O   0  0  0  0  0  0  0  0  0  0  0  0
  1  2  1  0      
  2  3  1  0      
  3  4  1  0      
  4  5  1  0      
  5  6  1  0      
  6  1  1  0      
  1  7  1  1      
  2  8  1  6      
  5  9  1  1      
  9 10  1  0      
  9 11  2  0      
  3 12  1  1      
M  APO  1  12   1
M  END
>  <Name>
235

$$$$
Figure1C_complete_curated.sdf
  ChemDraw07102017162D

 11 11  0  0  1  0  0  0  0  0999 V2000
    0.4115    0.0027    0.0000 O   0  0  0  0  0  0  0  0  0  0  0  0
   -0.4135    0.0027    0.0000 C   0  0  0  0  0  0  0  0  0  0  0  0
   -0.8267   -0.7117    0.0000 C   0  0  0  0  0  0  0  0  0  0  0  0
   -0.4135   -1.4261    0.0000 C   0  0  0  0  0  0  0  0  0  0  0  0
    0.4115   -1.4261    0.0000 C   0  0  0  0  0  0  0  0  0  0  0  0
    0.8240   -0.7117    0.0000 C   0  0  0  0  0  0  0  0  0  0  0  0
    1.6463   -0.7117    0.0000 O   0  0  0  0  0  0  0  0  0  0  0  0
   -1.3220   -0.6710    0.0000 N   0  0  0  0  0  0  0  0  0  0  0  0
   -0.8247    0.7144    0.0000 C   0  0  0  0  0  0  0  0  0  0  0  0
   -1.6463    0.7144    0.0000 O   0  0  0  0  0  0  0  0  0  0  0  0
   -0.4135    1.4261    0.0000 O   0  0  0  0  0  0  0  0  0  0  0  0
  1  2  1  0      
  2  3  1  0      
  3  4  1  0      
  4  5  2  0      
  5  6  1  0      
  6  1  1  0      
  6  7  1  1      
  3  8  1  6      
  2  9  1  1      
  9 10  2  0      
  9 11  1  0      
M  APO  1   7   1
M  END
>  <Name>
240

$$$$
Figure1C_complete_curated.sdf
  ChemDraw07102017162D

 13 13  0  0  1  0  0  0  0  0999 V2000
   -0.3833   -1.0638    0.0000 C   0  0  0  0  0  0  0  0  0  0  0  0
    0.4417   -1.0469    0.0000 C   0  0  0  0  0  0  0  0  0  0  0  0
    0.8392   -0.3236    0.0000 C   0  0  0  0  0  0  0  0  0  0  0  0
    0.4111    0.3820    0.0000 O   0  0  0  0  0  0  0  0  0  0  0  0
   -0.4132    0.3650    0.0000 C   0  0  0  0  0  0  0  0  0  0  0  0
   -0.8101   -0.3582    0.0000 C   0  0  0  0  0  0  0  0  0  0  0  0
   -0.7802   -1.7870    0.0000 N   0  0  0  0  0  0  0  0  0  0  0  0
    0.8698   -1.7524    0.0000 O   0  0  0  0  0  0  0  0  0  0  0  0
   -0.8392    1.0665    0.0000 C   0  0  0  0  0  0  0  0  0  0  0  0
   -1.6609    1.0496    0.0000 O   0  0  0  0  0  0  0  0  0  0  0  0
   -0.4437    1.7870    0.0000 O   0  0  0  0  0  0  0  0  0  0  0  0
    1.6609   -0.3060    0.0000 O   0  0  0  0  0  0  0  0  0  0  0  0
   -1.6324   -0.3759    0.0000 O   0  0  0  0  0  0  0  0  0  0  0  0
  1  2  1  0      
  2  3  1  0      
  3  4  1  0      
  4  5  1  0      
  5  6  1  0      
  6  1  1  0      
  1  7  1  6      
  2  8  1  6      
  5  9  1  1      
  9 10  1  0      
  9 11  2  0      
  3 12  1  1      
  6 13  1  1      
M  APO  1  12   1
M  END
>  <Name>
237

$$$$
Figure1C_complete_curated.sdf
  ChemDraw07102017162D

 12 12  0  0  1  0  0  0  0  0999 V2000
   -0.3830   -1.0815    0.0000 C   0  0  0  0  0  0  0  0  0  0  0  0
    0.4413   -1.0638    0.0000 C   0  0  0  0  0  0  0  0  0  0  0  0
    0.8389   -0.3406    0.0000 C   0  0  0  0  0  0  0  0  0  0  0  0
    0.4115    0.3643    0.0000 O   0  0  0  0  0  0  0  0  0  0  0  0
   -0.4135    0.3467    0.0000 C   0  0  0  0  0  0  0  0  0  0  0  0
   -0.8104   -0.3759    0.0000 C   0  0  0  0  0  0  0  0  0  0  0  0
    0.8694   -1.7694    0.0000 O   0  0  0  0  0  0  0  0  0  0  0  0
   -0.8389    1.0496    0.0000 C   0  0  0  0  0  0  0  0  0  0  0  0
   -1.6605    1.0319    0.0000 O   0  0  0  0  0  0  0  0  0  0  0  0
   -0.4440    1.7694    0.0000 O   0  0  0  0  0  0  0  0  0  0  0  0
    1.6605   -0.3229    0.0000 O   0  0  0  0  0  0  0  0  0  0  0  0
   -1.6320   -0.3935    0.0000 N   0  0  0  0  0  0  0  0  0  0  0  0
  1  2  1  0      
  2  3  1  0      
  3  4  1  0      
  4  5  1  0      
  5  6  1  0      
  6  1  1  0      
  2  7  1  6      
  5  8  1  1      
  8  9  1  0      
  8 10  2  0      
  3 11  1  1      
  6 12  1  6      
M  APO  1  11   1
M  END
>  <Name>
243

$$$$
Figure1C_complete_curated.sdf
  ChemDraw07102017162D

 13 13  0  0  1  0  0  0  0  0999 V2000
   -0.3823   -1.0659    0.0000 C   0  0  0  0  0  0  0  0  0  0  0  0
    0.4420   -1.0482    0.0000 C   0  0  0  0  0  0  0  0  0  0  0  0
    0.8389   -0.3250    0.0000 C   0  0  0  0  0  0  0  0  0  0  0  0
    0.4122    0.3806    0.0000 O   0  0  0  0  0  0  0  0  0  0  0  0
   -0.4128    0.3630    0.0000 C   0  0  0  0  0  0  0  0  0  0  0  0
   -0.8104   -0.3603    0.0000 C   0  0  0  0  0  0  0  0  0  0  0  0
    0.8694   -1.7538    0.0000 O   0  0  0  0  0  0  0  0  0  0  0  0
   -0.8389    1.0659    0.0000 C   0  0  0  0  0  0  0  0  0  0  0  0
   -1.6605    1.0482    0.0000 N   0  0  0  0  0  0  0  0  0  0  0  0
   -0.4434    1.7857    0.0000 O   0  0  0  0  0  0  0  0  0  0  0  0
    1.6605   -0.3073    0.0000 O   0  0  0  0  0  0  0  0  0  0  0  0
   -1.6320   -0.3772    0.0000 N   0  0  0  0  0  0  0  0  0  0  0  0
   -0.7785   -1.7857    0.0000 O   0  0  0  0  0  0  0  0  0  0  0  0
  1  2  1  0      
  2  3  1  0      
  3  4  1  0      
  4  5  1  0      
  5  6  1  0      
  6  1  1  0      
  2  7  1  6      
  5  8  1  1      
  8  9  1  0      
  8 10  2  0      
  3 11  1  1      
  6 12  1  6      
  1 13  1  4      
M  APO  1  11   1
M  END
>  <Name>
247

$$$$
Figure1C_complete_curated.sdf
  ChemDraw07102017162D

 12 12  0  0  1  0  0  0  0  0999 V2000
   -0.3823   -1.0655    0.0000 C   0  0  0  0  0  0  0  0  0  0  0  0
    0.4427   -1.0479    0.0000 C   0  0  0  0  0  0  0  0  0  0  0  0
    0.8396   -0.3246    0.0000 C   0  0  0  0  0  0  0  0  0  0  0  0
    0.4122    0.3803    0.0000 O   0  0  0  0  0  0  0  0  0  0  0  0
   -0.4128    0.3626    0.0000 C   0  0  0  0  0  0  0  0  0  0  0  0
   -0.8104   -0.3606    0.0000 C   0  0  0  0  0  0  0  0  0  0  0  0
   -0.8389    1.0655    0.0000 C   0  0  0  0  0  0  0  0  0  0  0  0
   -1.6605    1.0479    0.0000 O   0  0  0  0  0  0  0  0  0  0  0  0
   -0.4427    1.7854    0.0000 O   0  0  0  0  0  0  0  0  0  0  0  0
    1.6605   -0.3070    0.0000 O   0  0  0  0  0  0  0  0  0  0  0  0
   -1.6320   -0.3776    0.0000 O   0  0  0  0  0  0  0  0  0  0  0  0
   -0.7785   -1.7854    0.0000 O   0  0  0  0  0  0  0  0  0  0  0  0
  1  2  1  0      
  2  3  1  0      
  3  4  1  0      
  4  5  1  0      
  5  6  1  0      
  6  1  1  0      
  5  7  1  1      
  7  8  1  0      
  7  9  2  0      
  3 10  1  1      
  6 11  1  6      
  1 12  1  1      
M  APO  1  10   1
M  END
>  <Name>
249

$$$$
Figure1C_complete_curated.sdf
  ChemDraw07102017162D

 13 13  0  0  1  0  0  0  0  0999 V2000
   -0.3830   -1.0659    0.0000 C   0  0  0  0  0  0  0  0  0  0  0  0
    0.4413   -1.0482    0.0000 C   0  0  0  0  0  0  0  0  0  0  0  0
    0.8389   -0.3250    0.0000 C   0  0  0  0  0  0  0  0  0  0  0  0
    0.4115    0.3806    0.0000 O   0  0  0  0  0  0  0  0  0  0  0  0
   -0.4135    0.3630    0.0000 C   0  0  0  0  0  0  0  0  0  0  0  0
   -0.8104   -0.3603    0.0000 C   0  0  0  0  0  0  0  0  0  0  0  0
    0.8694   -1.7538    0.0000 O   0  0  0  0  0  0  0  0  0  0  0  0
   -0.8389    1.0659    0.0000 C   0  0  0  0  0  0  0  0  0  0  0  0
   -1.6605    1.0482    0.0000 N   0  0  0  0  0  0  0  0  0  0  0  0
   -0.4440    1.7857    0.0000 O   0  0  0  0  0  0  0  0  0  0  0  0
    1.6605   -0.3073    0.0000 O   0  0  0  0  0  0  0  0  0  0  0  0
   -1.6320   -0.3772    0.0000 N   0  0  0  0  0  0  0  0  0  0  0  0
   -0.7785   -1.7857    0.0000 O   0  0  0  0  0  0  0  0  0  0  0  0
  1  2  1  0      
  2  3  1  0      
  3  4  1  0      
  4  5  1  0      
  5  6  1  0      
  6  1  1  0      
  2  7  1  6      
  5  8  1  1      
  8  9  1  0      
  8 10  2  0      
  3 11  1  1      
  6 12  1  6      
  1 13  1  1      
M  APO  1  11   1
M  END
>  <Name>
251

$$$$
Figure1C_complete_curated.sdf
  ChemDraw07102017162D

 13 13  0  0  1  0  0  0  0  0999 V2000
   -0.3830   -1.0662    0.0000 C   0  0  0  0  0  0  0  0  0  0  0  0
    0.4427   -1.0486    0.0000 C   0  0  0  0  0  0  0  0  0  0  0  0
    0.8396   -0.3253    0.0000 C   0  0  0  0  0  0  0  0  0  0  0  0
    0.4115    0.3803    0.0000 O   0  0  0  0  0  0  0  0  0  0  0  0
   -0.4135    0.3626    0.0000 C   0  0  0  0  0  0  0  0  0  0  0  0
   -0.8104   -0.3606    0.0000 C   0  0  0  0  0  0  0  0  0  0  0  0
    0.8694   -1.7541    0.0000 N   0  0  0  0  0  0  0  0  0  0  0  0
   -0.8389    1.0655    0.0000 C   0  0  0  0  0  0  0  0  0  0  0  0
   -1.6605    1.0479    0.0000 O   0  0  0  0  0  0  0  0  0  0  0  0
   -0.4434    1.7860    0.0000 O   0  0  0  0  0  0  0  0  0  0  0  0
    1.6605   -0.3077    0.0000 O   0  0  0  0  0  0  0  0  0  0  0  0
   -1.6320   -0.3776    0.0000 O   0  0  0  0  0  0  0  0  0  0  0  0
   -0.7785   -1.7860    0.0000 O   0  0  0  0  0  0  0  0  0  0  0  0
  1  2  1  0      
  2  3  1  0      
  3  4  1  0      
  4  5  1  0      
  5  6  1  0      
  6  1  1  0      
  2  7  1  6      
  5  8  1  1      
  8  9  1  0      
  8 10  2  0      
  3 11  1  1      
  6 12  1  6      
  1 13  1  1      
M  APO  1  11   1
M  END
>  <Name>
283

$$$$
Figure1C_complete_curated.sdf
  ChemDraw07102017162D

 13 13  0  0  1  0  0  0  0  0999 V2000
   -0.3833   -1.0662    0.0000 C   0  0  0  0  0  0  0  0  0  0  0  0
    0.4417   -1.0486    0.0000 C   0  0  0  0  0  0  0  0  0  0  0  0
    0.8392   -0.3253    0.0000 C   0  0  0  0  0  0  0  0  0  0  0  0
    0.4111    0.3803    0.0000 O   0  0  0  0  0  0  0  0  0  0  0  0
   -0.4132    0.3626    0.0000 C   0  0  0  0  0  0  0  0  0  0  0  0
   -0.8108   -0.3606    0.0000 C   0  0  0  0  0  0  0  0  0  0  0  0
    0.8698   -1.7541    0.0000 N   0  0  0  0  0  0  0  0  0  0  0  0
   -0.8392    1.0655    0.0000 C   0  0  0  0  0  0  0  0  0  0  0  0
   -1.6609    1.0479    0.0000 O   0  0  0  0  0  0  0  0  0  0  0  0
   -0.4437    1.7860    0.0000 O   0  0  0  0  0  0  0  0  0  0  0  0
    1.6609   -0.3077    0.0000 O   0  0  0  0  0  0  0  0  0  0  0  0
   -1.6324   -0.3776    0.0000 O   0  0  0  0  0  0  0  0  0  0  0  0
   -0.7782   -1.7860    0.0000 O   0  0  0  0  0  0  0  0  0  0  0  0
  1  2  1  0      
  2  3  1  0      
  3  4  1  0      
  4  5  1  0      
  5  6  1  0      
  6  1  1  0      
  2  7  1  6      
  5  8  1  1      
  8  9  1  0      
  8 10  2  0      
  3 11  1  6      
  6 12  1  6      
  1 13  1  1      
M  APO  1  11   1
M  END
>  <Name>
285

$$$$
Figure1C_complete_curated.sdf
  ChemDraw07102017162D

 12 12  0  0  0  0  0  0  0  0999 V2000
   -1.2083    0.5635    0.0000 C   0  0  0  0  0  0  0  0  0  0  0  0
   -0.7958   -0.1510    0.0000 C   0  0  0  0  0  0  0  0  0  0  0  0
    0.0020    0.0573    0.0000 C   0  0  0  0  0  0  0  0  0  0  0  0
    0.7951   -0.1510    0.0000 C   0  0  0  0  0  0  0  0  0  0  0  0
    0.3833    0.5635    0.0000 O   0  0  0  0  0  0  0  0  0  0  0  0
   -0.4152    0.3545    0.0000 C   0  0  0  0  0  0  0  0  0  0  0  0
   -0.8277    1.0689    0.0000 C   0  0  0  0  0  0  0  0  0  0  0  0
   -1.2083    1.3885    0.0000 O   0  0  0  0  0  0  0  0  0  0  0  0
   -1.5102    0.1530    0.0000 C   0  0  0  0  0  0  0  0  0  0  0  0
   -0.7958   -0.9760    0.0000 N   0  0  0  0  0  0  0  0  0  0  0  0
   -0.0814   -1.3885    0.0000 O   0  0  0  0  0  0  0  0  0  0  0  0
    1.5102    0.2615    0.0000 O   0  0  0  0  0  0  0  0  0  0  0  0
  1  2  1  0      
  2  3  1  0      
  3  4  1  0      
  4  5  1  0      
  5  6  1  0      
  6  1  1  0      
  6  7  1  0      
  1  8  1  0      
  2  9  1  0      
  2 10  1  0      
 10 11  2  0      
  4 12  1  0      
M  APO  1  12   1
M  END
>  <Name>
284

$$$$
Figure1C_complete_curated.sdf
  ChemDraw07102017162D

 11 11  0  0  0  0  0  0  0  0999 V2000
   -0.6052    0.5319    0.0000 C   0  0  0  0  0  0  0  0  0  0  0  0
   -0.1934   -0.1825    0.0000 C   0  0  0  0  0  0  0  0  0  0  0  0
    0.6052    0.0271    0.0000 C   0  0  0  0  0  0  0  0  0  0  0  0
    1.3983   -0.1825    0.0000 C   0  0  0  0  0  0  0  0  0  0  0  0
    0.9865    0.5319    0.0000 O   0  0  0  0  0  0  0  0  0  0  0  0
    0.1879    0.3236    0.0000 C   0  0  0  0  0  0  0  0  0  0  0  0
   -0.2246    1.0380    0.0000 C   0  0  0  0  0  0  0  0  0  0  0  0
   -1.0184   -0.1825    0.0000 O   0  0  0  0  0  0  0  0  0  0  0  0
    1.4024   -1.0380    0.0000 O   0  0  0  0  0  0  0  0  0  0  0  0
    0.6052    0.9281    0.0000 O   0  0  0  0  0  0  0  0  0  0  0  0
   -1.4024    0.3189    0.0000 O   0  0  0  0  0  0  0  0  0  0  0  0
  1  2  1  0      
  2  3  1  0      
  3  4  1  0      
  4  5  1  0      
  5  6  1  0      
  6  1  1  0      
  6  7  1  0      
  2  8  1  0      
  4  9  1  0      
  3 10  1  0      
  1 11  1  0      
M  APO  1   9   1
M  END
>  <Name>
267

$$$$
Figure1C_complete_curated.sdf
  ChemDraw07102017162D

 12 12  0  0  0  0  0  0  0  0999 V2000
   -1.2090    0.3572    0.0000 C   0  0  0  0  0  0  0  0  0  0  0  0
   -0.7958   -0.3572    0.0000 C   0  0  0  0  0  0  0  0  0  0  0  0
    0.0020   -0.1482    0.0000 C   0  0  0  0  0  0  0  0  0  0  0  0
    0.7951   -0.3572    0.0000 C   0  0  0  0  0  0  0  0  0  0  0  0
    0.3826    0.3572    0.0000 O   0  0  0  0  0  0  0  0  0  0  0  0
   -0.4152    0.1476    0.0000 C   0  0  0  0  0  0  0  0  0  0  0  0
    1.5102    0.0546    0.0000 O   0  0  0  0  0  0  0  0  0  0  0  0
   -0.8277    0.8620    0.0000 C   0  0  0  0  0  0  0  0  0  0  0  0
   -1.2090    1.1822    0.0000 O   0  0  0  0  0  0  0  0  0  0  0  0
   -1.5102    0.0546    0.0000 O   0  0  0  0  0  0  0  0  0  0  0  0
    0.5855   -0.7324    0.0000 O   0  0  0  0  0  0  0  0  0  0  0  0
   -0.7958   -1.1822    0.0000 C   0  0  0  0  0  0  0  0  0  0  0  0
  1  2  1  0      
  2  3  1  0      
  3  4  1  0      
  4  5  1  0      
  5  6  1  0      
  6  1  1  0      
  4  7  1  0      
  6  8  1  0      
  1  9  1  0      
  2 10  1  0      
  3 11  1  0      
  2 12  1  0      
M  APO  1   7   1
M  END
>  <Name>
266

$$$$
Figure1C_complete_curated.sdf
  ChemDraw07102017162D

 14 14  0  0  0  0  0  0  0  0999 V2000
   -1.0021    0.8087    0.0000 C   0  0  0  0  0  0  0  0  0  0  0  0
   -0.5896    0.0943    0.0000 C   0  0  0  0  0  0  0  0  0  0  0  0
    0.2090    0.3033    0.0000 C   0  0  0  0  0  0  0  0  0  0  0  0
    1.0021    0.0943    0.0000 C   0  0  0  0  0  0  0  0  0  0  0  0
    0.5896    0.8087    0.0000 O   0  0  0  0  0  0  0  0  0  0  0  0
   -0.2090    0.6004    0.0000 C   0  0  0  0  0  0  0  0  0  0  0  0
    1.0021   -0.7307    0.0000 O   0  0  0  0  0  0  0  0  0  0  0  0
    0.6907   -0.3426    0.0000 O   0  0  0  0  0  0  0  0  0  0  0  0
   -0.5896   -0.7307    0.0000 O   0  0  0  0  0  0  0  0  0  0  0  0
   -1.0021    1.6337    0.0000 N   0  0  0  0  0  0  0  0  0  0  0  0
   -0.2090   -0.2252    0.0000 C   0  0  0  0  0  0  0  0  0  0  0  0
    0.3745   -0.8087    0.0000 C   0  0  0  0  0  0  0  0  0  0  0  0
   -0.2090   -1.0502    0.0000 O   0  0  0  0  0  0  0  0  0  0  0  0
    0.3745   -1.6337    0.0000 O   0  0  0  0  0  0  0  0  0  0  0  0
  1  2  1  0      
  2  3  1  0      
  3  4  1  0      
  4  5  1  0      
  5  6  1  0      
  6  1  1  0      
  4  7  1  0      
  3  8  1  0      
  2  9  1  0      
  1 10  1  0      
  6 11  1  0      
 11 12  1  0      
 11 13  1  0      
 12 14  1  0      
M  APO  1   7   1
M  END
>  <Name>
255

$$$$
Figure1C_complete_curated.sdf
  ChemDraw07102017162D

 14 14  0  0  0  0  0  0  0  0999 V2000
   -1.0017    0.7236    0.0000 C   0  0  0  0  0  0  0  0  0  0  0  0
   -0.5892    0.0085    0.0000 C   0  0  0  0  0  0  0  0  0  0  0  0
    0.2086    0.2174    0.0000 C   0  0  0  0  0  0  0  0  0  0  0  0
    1.0017    0.0085    0.0000 C   0  0  0  0  0  0  0  0  0  0  0  0
    0.5899    0.7236    0.0000 O   0  0  0  0  0  0  0  0  0  0  0  0
   -0.2086    0.5139    0.0000 C   0  0  0  0  0  0  0  0  0  0  0  0
    1.0017   -0.8165    0.0000 O   0  0  0  0  0  0  0  0  0  0  0  0
    0.2012    1.0146    0.0000 O   0  0  0  0  0  0  0  0  0  0  0  0
   -0.5892   -0.8165    0.0000 O   0  0  0  0  0  0  0  0  0  0  0  0
   -1.0017    1.5486    0.0000 N   0  0  0  0  0  0  0  0  0  0  0  0
   -0.2086   -0.3111    0.0000 C   0  0  0  0  0  0  0  0  0  0  0  0
    0.5065   -0.7236    0.0000 C   0  0  0  0  0  0  0  0  0  0  0  0
    0.5065   -1.5486    0.0000 O   0  0  0  0  0  0  0  0  0  0  0  0
    0.3131   -0.2344    0.0000 O   0  0  0  0  0  0  0  0  0  0  0  0
  1  2  1  0      
  2  3  1  0      
  3  4  1  0      
  4  5  1  0      
  5  6  1  0      
  6  1  1  0      
  4  7  1  0      
  3  8  1  0      
  2  9  1  0      
  1 10  1  0      
  6 11  1  0      
 11 12  1  0      
 12 13  1  0      
 11 14  1  0      
M  APO  1   7   1
M  END
>  <Name>
257

$$$$
Figure1C_complete_curated.sdf
  ChemDraw07102017162D

 11 11  0  0  0  0  0  0  0  0999 V2000
    1.7579    0.2147    0.0000 O   0  0  0  0  0  0  0  0  0  0  0  0
   -0.9614    0.5166    0.0000 C   0  0  0  0  0  0  0  0  0  0  0  0
   -0.5482   -0.1971    0.0000 C   0  0  0  0  0  0  0  0  0  0  0  0
    0.2497    0.0119    0.0000 C   0  0  0  0  0  0  0  0  0  0  0  0
    1.0428   -0.1971    0.0000 C   0  0  0  0  0  0  0  0  0  0  0  0
    0.6310    0.5166    0.0000 O   0  0  0  0  0  0  0  0  0  0  0  0
   -0.1683    0.3077    0.0000 C   0  0  0  0  0  0  0  0  0  0  0  0
   -1.3454    0.0159    0.0000 C   0  0  0  0  0  0  0  0  0  0  0  0
   -1.7579    0.2629    0.0000 O   0  0  0  0  0  0  0  0  0  0  0  0
   -0.5801    1.0228    0.0000 C   0  0  0  0  0  0  0  0  0  0  0  0
   -0.5482   -1.0228    0.0000 N   0  0  0  0  0  0  0  0  0  0  0  0
  2  3  1  0      
  3  4  1  0      
  4  5  1  0      
  5  6  1  0      
  6  7  1  0      
  7  2  1  0      
  3  8  1  0      
  7 10  1  0      
  3 11  1  0      
  5  1  1  0      
  9  2  1  0      
M  APO  1   1   1
M  END
>  <Name>
269

$$$$
Figure1C_complete_curated.sdf
  ChemDraw07102017162D

 18 19  0  0  1  0  0  0  0  0999 V2000
   -0.8952    0.1197    0.0000 C   0  0  0  0  0  0  0  0  0  0  0  0
   -0.4827   -0.5947    0.0000 C   0  0  0  0  0  0  0  0  0  0  0  0
    0.2514   -0.3999    0.0000 C   0  0  0  0  0  0  0  0  0  0  0  0
    1.1089   -0.5947    0.0000 C   0  0  0  0  0  0  0  0  0  0  0  0
    0.6964    0.1197    0.0000 O   0  0  0  0  0  0  0  0  0  0  0  0
   -0.1014   -0.0899    0.0000 C   0  0  0  0  0  0  0  0  0  0  0  0
    1.6924   -0.0119    0.0000 O   0  0  0  0  0  0  0  0  0  0  0  0
    0.8993   -0.9692    0.0000 C   0  0  0  0  0  0  0  0  0  0  0  0
   -0.4827   -1.4197    0.0000 C   0  0  0  0  0  0  0  0  0  0  0  0
    0.3145   -1.6334    0.0000 O   0  0  0  0  0  0  0  0  0  0  0  0
   -1.1347   -1.9204    0.0000 O   0  0  0  0  0  0  0  0  0  0  0  0
   -1.2792   -0.3816    0.0000 O   0  0  0  0  0  0  0  0  0  0  0  0
   -1.6924   -0.0940    0.0000 O   0  0  0  0  0  0  0  0  0  0  0  0
   -0.6849    0.4943    0.0000 C   0  0  0  0  0  0  0  0  0  0  0  0
   -0.2731    1.2087    0.0000 C   0  0  0  0  0  0  0  0  0  0  0  0
   -1.5085    0.5363    0.0000 N   0  0  0  0  0  0  0  0  0  0  0  0
   -0.6835    1.9204    0.0000 O   0  0  0  0  0  0  0  0  0  0  0  0
    0.5485    1.2087    0.0000 O   0  0  0  0  0  0  0  0  0  0  0  0
  1  2  1  0      
  2  3  1  0      
  3  4  1  0      
  4  5  1  0      
  5  6  1  0      
  6  1  1  0      
  4  7  1  0      
  3  8  1  0      
  2  9  1  0      
  9 10  1  0      
 10  8  1  0      
  9 11  1  6      
  2 12  1  0      
  1 13  1  0      
  6 14  1  0      
 14 15  1  0      
 14 16  1  0      
 15 17  1  0      
 15 18  2  0      
M  APO  1   7   1
M  END
>  <Name>
238

$$$$
Figure1C_complete_curated.sdf
  ChemDraw07102017162D

 18 18  0  0  1  0  0  0  0  0999 V2000
   -0.8511    0.0227    0.0000 C   0  0  0  0  0  0  0  0  0  0  0  0
   -0.4386   -0.6917    0.0000 C   0  0  0  0  0  0  0  0  0  0  0  0
    0.3592   -0.4827    0.0000 C   0  0  0  0  0  0  0  0  0  0  0  0
    1.1524   -0.6917    0.0000 C   0  0  0  0  0  0  0  0  0  0  0  0
    0.7405    0.0227    0.0000 O   0  0  0  0  0  0  0  0  0  0  0  0
   -0.0580   -0.1862    0.0000 C   0  0  0  0  0  0  0  0  0  0  0  0
    1.9034   -0.3497    0.0000 O   0  0  0  0  0  0  0  0  0  0  0  0
    0.7765   -1.1944    0.0000 O   0  0  0  0  0  0  0  0  0  0  0  0
   -0.4753   -1.5160    0.0000 C   0  0  0  0  0  0  0  0  0  0  0  0
   -1.2032   -0.3810    0.0000 O   0  0  0  0  0  0  0  0  0  0  0  0
   -0.4664    0.5309    0.0000 C   0  0  0  0  0  0  0  0  0  0  0  0
   -1.2914    0.5356    0.0000 N   0  0  0  0  0  0  0  0  0  0  0  0
   -0.0492    1.2426    0.0000 C   0  0  0  0  0  0  0  0  0  0  0  0
    0.7751    1.2378    0.0000 O   0  0  0  0  0  0  0  0  0  0  0  0
   -0.4583    1.9597    0.0000 O   0  0  0  0  0  0  0  0  0  0  0  0
   -1.2073   -1.8966    0.0000 C   0  0  0  0  0  0  0  0  0  0  0  0
   -1.9034   -1.4522    0.0000 O   0  0  0  0  0  0  0  0  0  0  0  0
    0.2202   -1.9597    0.0000 O   0  0  0  0  0  0  0  0  0  0  0  0
  1  2  1  0      
  2  3  1  0      
  3  4  1  0      
  4  5  1  0      
  5  6  1  0      
  6  1  1  0      
  4  7  1  0      
  3  8  1  0      
  2  9  1  0      
  2 10  1  0      
  6 11  1  0      
 11 12  1  0      
 11 13  1  0      
 13 14  2  0      
 13 15  1  0      
  9 16  1  0      
 16 17  1  0      
  9 18  1  1      
M  APO  1   7   1
M  END
>  <Name>
239

$$$$
Figure1C_complete_curated.sdf
  ChemDraw07102017162D

 10 10  0  0  0  0  0  0  0  0999 V2000
   -1.0268    0.1974    0.0000 C   0  0  0  0  0  0  0  0  0  0  0  0
   -0.6150   -0.5170    0.0000 C   0  0  0  0  0  0  0  0  0  0  0  0
    0.1835   -0.3080    0.0000 C   0  0  0  0  0  0  0  0  0  0  0  0
    0.9766   -0.5170    0.0000 C   0  0  0  0  0  0  0  0  0  0  0  0
    0.5641    0.1974    0.0000 O   0  0  0  0  0  0  0  0  0  0  0  0
   -0.2337   -0.0115    0.0000 C   0  0  0  0  0  0  0  0  0  0  0  0
    1.7419   -0.1153    0.0000 O   0  0  0  0  0  0  0  0  0  0  0  0
    0.5960   -1.0224    0.0000 O   0  0  0  0  0  0  0  0  0  0  0  0
   -1.0268    1.0224    0.0000 O   0  0  0  0  0  0  0  0  0  0  0  0
   -1.7419   -0.2151    0.0000 N   0  0  0  0  0  0  0  0  0  0  0  0
  1  2  1  0      
  2  3  1  0      
  3  4  1  0      
  4  5  1  0      
  5  6  1  0      
  6  1  1  0      
  4  7  1  0      
  3  8  1  0      
  1  9  1  0      
  1 10  1  0      
M  APO  1   7   1
M  END
>  <Name>
244

$$$$
Figure1C_complete_curated.sdf
  ChemDraw07102017162D

 18 19  0  0  1  0  0  0  0  0999 V2000
    0.8219    0.2744    0.0000 O   0  0  0  0  0  0  0  0  0  0  0  0
    0.1408   -0.1910    0.0000 C   0  0  0  0  0  0  0  0  0  0  0  0
    0.3721   -0.9827    0.0000 C   0  0  0  0  0  0  0  0  0  0  0  0
    1.1971   -1.0072    0.0000 C   0  0  0  0  0  0  0  0  0  0  0  0
    1.4746   -0.2303    0.0000 C   0  0  0  0  0  0  0  0  0  0  0  0
   -0.6612    0.0037    0.0000 C   0  0  0  0  0  0  0  0  0  0  0  0
   -1.2311   -0.5933    0.0000 C   0  0  0  0  0  0  0  0  0  0  0  0
   -0.9997   -1.3851    0.0000 C   0  0  0  0  0  0  0  0  0  0  0  0
   -0.1978   -1.5798    0.0000 O   0  0  0  0  0  0  0  0  0  0  0  0
    0.5858   -1.7799    0.0000 H   0  0  0  0  0  0  0  0  0  0  0  0
    0.0295    0.6055    0.0000 H   0  0  0  0  0  0  0  0  0  0  0  0
    1.6605   -1.6856    0.0000 C   0  0  0  0  0  0  0  0  0  0  0  0
   -0.8925    0.7921    0.0000 N   0  0  0  0  0  0  0  0  0  0  0  0
    2.2630    0.0003    0.0000 O   0  0  0  0  0  0  0  0  0  0  0  0
   -2.0323   -0.3972    0.0000 O   0  0  0  0  0  0  0  0  0  0  0  0
   -1.6938    0.9875    0.0000 C   0  0  0  0  0  0  0  0  0  0  0  0
   -2.2630    0.3911    0.0000 N   0  0  0  0  0  0  0  0  0  0  0  0
   -1.9258    1.7799    0.0000 O   0  0  0  0  0  0  0  0  0  0  0  0
  1  2  1  0      
  2  3  1  0      
  3  4  1  0      
  4  5  1  0      
  5  1  1  0      
  2  6  1  0      
  6  7  1  0      
  7  8  1  0      
  8  9  1  0      
  9  3  1  0      
  3 10  1  1      
  2 11  1  6      
  4 12  1  6      
  6 13  1  1      
  5 14  1  1      
  7 15  1  1      
 13 16  1  0      
 16 17  1  0      
 16 18  2  0      
M  APO  1  14   1
M  END
>  <Name>
230

$$$$
Figure1C_complete_curated.sdf
  ChemDraw07102017162D

 16 16  0  0  0  0  0  0  0  0999 V2000
   -0.4339   -0.0295    0.0000 C   0  0  0  0  0  0  0  0  0  0  0  0
   -0.0207   -0.7439    0.0000 C   0  0  0  0  0  0  0  0  0  0  0  0
    0.7772   -0.5350    0.0000 C   0  0  0  0  0  0  0  0  0  0  0  0
    1.5703   -0.7439    0.0000 C   0  0  0  0  0  0  0  0  0  0  0  0
    1.1578   -0.0295    0.0000 O   0  0  0  0  0  0  0  0  0  0  0  0
    0.3599   -0.2378    0.0000 C   0  0  0  0  0  0  0  0  0  0  0  0
    2.3112   -0.3796    0.0000 O   0  0  0  0  0  0  0  0  0  0  0  0
    1.1890   -1.2487    0.0000 O   0  0  0  0  0  0  0  0  0  0  0  0
   -0.6632   -0.6008    0.0000 O   0  0  0  0  0  0  0  0  0  0  0  0
   -0.4820    0.7941    0.0000 S   0  0  0  0  0  0  0  0  0  0  0  0
    0.2073    1.2487    0.0000 C   0  0  0  0  0  0  0  0  0  0  0  0
   -1.2419   -0.1944    0.0000 C   0  0  0  0  0  0  0  0  0  0  0  0
   -1.5031   -0.9766    0.0000 C   0  0  0  0  0  0  0  0  0  0  0  0
   -2.3112   -1.1415    0.0000 O   0  0  0  0  0  0  0  0  0  0  0  0
   -1.8885    0.4664    0.0000 O   0  0  0  0  0  0  0  0  0  0  0  0
   -0.0159    0.4963    0.0000 C   0  0  0  0  0  0  0  0  0  0  0  0
  1  2  1  0      
  2  3  1  0      
  3  4  1  0      
  4  5  1  0      
  5  6  1  0      
  6  1  1  0      
  4  7  1  0      
  3  8  1  0      
  2  9  1  0      
  1 10  1  0      
 10 11  1  0      
  1 12  1  0      
 12 13  1  0      
 13 14  1  0      
 12 15  1  0      
  6 16  1  0      
M  APO  1   7   1
M  END
>  <Name>
248

$$$$
Figure1C_complete_curated.sdf
  ChemDraw07102017162D

 11 11  0  0  0  0  0  0  0  0999 V2000
   -0.6303    0.5166    0.0000 C   0  0  0  0  0  0  0  0  0  0  0  0
   -0.2171   -0.1978    0.0000 C   0  0  0  0  0  0  0  0  0  0  0  0
    0.5808    0.0112    0.0000 C   0  0  0  0  0  0  0  0  0  0  0  0
    1.3739   -0.1978    0.0000 C   0  0  0  0  0  0  0  0  0  0  0  0
    0.9614    0.5166    0.0000 O   0  0  0  0  0  0  0  0  0  0  0  0
    0.1628    0.3077    0.0000 C   0  0  0  0  0  0  0  0  0  0  0  0
    1.3739   -1.0228    0.0000 O   0  0  0  0  0  0  0  0  0  0  0  0
    0.9607   -0.5716    0.0000 N   0  0  0  0  0  0  0  0  0  0  0  0
   -1.0150    0.0153    0.0000 O   0  0  0  0  0  0  0  0  0  0  0  0
   -1.3739    0.2738    0.0000 N   0  0  0  0  0  0  0  0  0  0  0  0
   -0.2497    1.0228    0.0000 C   0  0  0  0  0  0  0  0  0  0  0  0
  1  2  1  0      
  2  3  1  0      
  3  4  1  0      
  4  5  1  0      
  5  6  1  0      
  6  1  1  0      
  4  7  1  0      
  3  8  1  0      
  2  9  1  0      
  1 10  1  0      
  6 11  1  0      
M  APO  1   7   1
M  END
>  <Name>
295

$$$$
Figure1C_complete_curated.sdf
  ChemDraw07102017162D

 11 11  0  0  0  0  0  0  0  0999 V2000
   -0.5892    0.5492    0.0000 C   0  0  0  0  0  0  0  0  0  0  0  0
   -1.0017   -0.1659    0.0000 C   0  0  0  0  0  0  0  0  0  0  0  0
   -0.2086    0.0607    0.0000 C   0  0  0  0  0  0  0  0  0  0  0  0
    0.5899   -0.1659    0.0000 C   0  0  0  0  0  0  0  0  0  0  0  0
    1.0017    0.5492    0.0000 C   0  0  0  0  0  0  0  0  0  0  0  0
    0.2086    0.3226    0.0000 O   0  0  0  0  0  0  0  0  0  0  0  0
   -1.3864    0.3355    0.0000 C   0  0  0  0  0  0  0  0  0  0  0  0
   -1.7989    0.0478    0.0000 O   0  0  0  0  0  0  0  0  0  0  0  0
    1.7989    0.3898    0.0000 O   0  0  0  0  0  0  0  0  0  0  0  0
   -0.6293   -0.5492    0.0000 O   0  0  0  0  0  0  0  0  0  0  0  0
    1.3321   -0.0845    0.0000 O   0  0  0  0  0  0  0  0  0  0  0  0
  1  2  1  0      
  2  3  1  0      
  3  4  1  0      
  4  5  1  0      
  5  6  1  0      
  6  1  1  0      
  1  7  1  0      
  2  8  1  0      
  5  9  1  0      
  3 10  1  0      
  4 11  1  0      
M  APO  1   9   1
M  END
>  <Name>
297

$$$$
Figure1C_complete_curated.sdf
  ChemDraw07102017162D

 11 11  0  0  0  0  0  0  0  0999 V2000
   -1.1015   -0.0553    0.0000 C   0  0  0  0  0  0  0  0  0  0  0  0
   -0.6890   -0.7697    0.0000 C   0  0  0  0  0  0  0  0  0  0  0  0
    0.1096   -0.5607    0.0000 C   0  0  0  0  0  0  0  0  0  0  0  0
    0.9027   -0.7697    0.0000 C   0  0  0  0  0  0  0  0  0  0  0  0
    0.4895   -0.0553    0.0000 O   0  0  0  0  0  0  0  0  0  0  0  0
   -0.3084   -0.2643    0.0000 C   0  0  0  0  0  0  0  0  0  0  0  0
   -0.8009    0.4895    0.0000 C   0  0  0  0  0  0  0  0  0  0  0  0
   -1.4855   -0.5567    0.0000 O   0  0  0  0  0  0  0  0  0  0  0  0
   -1.1015    0.7697    0.0000 O   0  0  0  0  0  0  0  0  0  0  0  0
    1.4855   -0.1862    0.0000 O   0  0  0  0  0  0  0  0  0  0  0  0
    0.1096    0.2643    0.0000 O   0  0  0  0  0  0  0  0  0  0  0  0
  1  2  1  0      
  2  3  1  0      
  3  4  1  0      
  4  5  1  0      
  5  6  1  0      
  6  1  1  0      
  6  7  1  0      
  2  8  1  0      
  1  9  1  0      
  4 10  1  0      
  3 11  1  0      
M  APO  1  10   1
M  END
>  <Name>
298

$$$$
Figure1C_complete_curated.sdf
  ChemDraw07102017162D

 11 11  0  0  0  0  0  0  0  0999 V2000
   -0.7480    0.5960    0.0000 C   0  0  0  0  0  0  0  0  0  0  0  0
   -1.1571   -0.1123    0.0000 C   0  0  0  0  0  0  0  0  0  0  0  0
   -0.3701    0.1123    0.0000 C   0  0  0  0  0  0  0  0  0  0  0  0
    0.4217   -0.1123    0.0000 C   0  0  0  0  0  0  0  0  0  0  0  0
    0.8314    0.5960    0.0000 C   0  0  0  0  0  0  0  0  0  0  0  0
    0.0438    0.3715    0.0000 O   0  0  0  0  0  0  0  0  0  0  0  0
   -1.5452    0.3830    0.0000 C   0  0  0  0  0  0  0  0  0  0  0  0
   -1.1571   -0.9339    0.0000 O   0  0  0  0  0  0  0  0  0  0  0  0
    1.5452    0.1842    0.0000 O   0  0  0  0  0  0  0  0  0  0  0  0
   -0.3701    0.9339    0.0000 C   0  0  0  0  0  0  0  0  0  0  0  0
   -0.7812   -0.5994    0.0000 N   0  0  0  0  0  0  0  0  0  0  0  0
  1  2  1  0      
  2  3  1  0      
  3  4  1  0      
  4  5  1  0      
  5  6  1  0      
  6  1  1  0      
  1  7  1  0      
  2  8  1  0      
  5  9  1  0      
  3 10  1  0      
  3 11  1  0      
M  APO  1   9   1
M  END
>  <Name>
299

$$$$
Figure1C_complete_curated.sdf
  ChemDraw07102017162D

 10 10  0  0  0  0  0  0  0  0999 V2000
   -0.8016    0.3558    0.0000 C   0  0  0  0  0  0  0  0  0  0  0  0
   -0.3925   -0.3525    0.0000 C   0  0  0  0  0  0  0  0  0  0  0  0
    0.3993   -0.1455    0.0000 C   0  0  0  0  0  0  0  0  0  0  0  0
    1.1863   -0.3525    0.0000 C   0  0  0  0  0  0  0  0  0  0  0  0
    0.7765    0.3558    0.0000 O   0  0  0  0  0  0  0  0  0  0  0  0
   -0.0153    0.1489    0.0000 C   0  0  0  0  0  0  0  0  0  0  0  0
   -0.3816    0.7236    0.0000 C   0  0  0  0  0  0  0  0  0  0  0  0
    1.1863   -1.1775    0.0000 O   0  0  0  0  0  0  0  0  0  0  0  0
   -1.1863   -0.1401    0.0000 N   0  0  0  0  0  0  0  0  0  0  0  0
   -0.8016    1.1775    0.0000 O   0  0  0  0  0  0  0  0  0  0  0  0
  1  2  1  0      
  2  3  1  0      
  3  4  1  0      
  4  5  1  0      
  5  6  1  0      
  6  1  1  0      
  6  7  1  0      
  4  8  1  0      
  2  9  1  0      
  1 10  1  0      
M  APO  1   8   1
M  END
>  <Name>
300

$$$$
Figure1C_complete_curated.sdf
  ChemDraw07102017162D

 11 11  0  0  0  0  0  0  0  0999 V2000
   -1.1062    0.3558    0.0000 C   0  0  0  0  0  0  0  0  0  0  0  0
   -0.6971   -0.3525    0.0000 C   0  0  0  0  0  0  0  0  0  0  0  0
    0.0946   -0.1455    0.0000 C   0  0  0  0  0  0  0  0  0  0  0  0
    0.8817   -0.3525    0.0000 C   0  0  0  0  0  0  0  0  0  0  0  0
    0.4725    0.3558    0.0000 O   0  0  0  0  0  0  0  0  0  0  0  0
   -0.3192    0.1489    0.0000 C   0  0  0  0  0  0  0  0  0  0  0  0
   -0.8219    0.7785    0.0000 C   0  0  0  0  0  0  0  0  0  0  0  0
    1.4902    0.0655    0.0000 O   0  0  0  0  0  0  0  0  0  0  0  0
   -1.4902   -0.1401    0.0000 N   0  0  0  0  0  0  0  0  0  0  0  0
   -1.1062    1.1775    0.0000 O   0  0  0  0  0  0  0  0  0  0  0  0
   -0.6971   -1.1775    0.0000 C   0  0  0  0  0  0  0  0  0  0  0  0
  1  2  1  0      
  2  3  1  0      
  3  4  1  0      
  4  5  1  0      
  5  6  1  0      
  6  1  1  0      
  6  7  1  0      
  4  8  1  0      
  2  9  1  0      
  1 10  1  0      
  2 11  1  0      
M  APO  1   8   1
M  END
>  <Name>
301

$$$$
Figure1C_complete_curated.sdf
  ChemDraw07102017162D

 10 10  0  0  0  0  0  0  0  0999 V2000
   -0.9800    0.5557    0.0000 C   0  0  0  0  0  0  0  0  0  0  0  0
   -0.5702   -0.1527    0.0000 C   0  0  0  0  0  0  0  0  0  0  0  0
    0.2215    0.0543    0.0000 C   0  0  0  0  0  0  0  0  0  0  0  0
    1.0085   -0.1527    0.0000 C   0  0  0  0  0  0  0  0  0  0  0  0
    0.5994    0.5557    0.0000 O   0  0  0  0  0  0  0  0  0  0  0  0
   -0.1930    0.3487    0.0000 C   0  0  0  0  0  0  0  0  0  0  0  0
   -0.6951    0.9777    0.0000 C   0  0  0  0  0  0  0  0  0  0  0  0
    1.6938    0.2856    0.0000 O   0  0  0  0  0  0  0  0  0  0  0  0
   -0.5702   -0.9777    0.0000 O   0  0  0  0  0  0  0  0  0  0  0  0
   -1.6938    0.1432    0.0000 O   0  0  0  0  0  0  0  0  0  0  0  0
  1  2  1  0      
  2  3  1  0      
  3  4  1  0      
  4  5  1  0      
  5  6  1  0      
  6  1  1  0      
  6  7  1  0      
  4  8  1  0      
  2  9  1  0      
  1 10  1  0      
M  APO  1   8   1
M  END
>  <Name>
303

$$$$
Figure1C_complete_curated.sdf
  ChemDraw07102017162D

 12 12  0  0  0  0  0  0  0  0999 V2000
   -0.9261    0.5557    0.0000 C   0  0  0  0  0  0  0  0  0  0  0  0
   -0.5163   -0.1533    0.0000 C   0  0  0  0  0  0  0  0  0  0  0  0
    0.2755    0.0543    0.0000 C   0  0  0  0  0  0  0  0  0  0  0  0
    1.0625   -0.1533    0.0000 C   0  0  0  0  0  0  0  0  0  0  0  0
    0.6527    0.5557    0.0000 O   0  0  0  0  0  0  0  0  0  0  0  0
   -0.1391    0.3487    0.0000 C   0  0  0  0  0  0  0  0  0  0  0  0
   -0.6411    0.9777    0.0000 C   0  0  0  0  0  0  0  0  0  0  0  0
   -1.3135    0.0604    0.0000 C   0  0  0  0  0  0  0  0  0  0  0  0
   -1.7226    0.3962    0.0000 O   0  0  0  0  0  0  0  0  0  0  0  0
   -0.5360   -0.9777    0.0000 N   0  0  0  0  0  0  0  0  0  0  0  0
   -0.1309   -0.4763    0.0000 O   0  0  0  0  0  0  0  0  0  0  0  0
    1.7226    0.1784    0.0000 O   0  0  0  0  0  0  0  0  0  0  0  0
  1  2  1  0      
  2  3  1  0      
  3  4  1  0      
  4  5  1  0      
  5  6  1  0      
  6  1  1  0      
  6  7  1  0      
  2  8  1  0      
  1  9  1  0      
  2 10  1  0      
  6 11  1  0      
  4 12  1  0      
M  APO  1  12   1
M  END
>  <Name>
302

$$$$
Figure1C_complete_curated.sdf
  ChemDraw07102017162D

 11 11  0  0  0  0  0  0  0  0999 V2000
   -0.8009    0.3562    0.0000 C   0  0  0  0  0  0  0  0  0  0  0  0
   -0.3925   -0.3528    0.0000 C   0  0  0  0  0  0  0  0  0  0  0  0
    0.3993   -0.1452    0.0000 C   0  0  0  0  0  0  0  0  0  0  0  0
    1.1863   -0.3528    0.0000 C   0  0  0  0  0  0  0  0  0  0  0  0
    0.7772    0.3562    0.0000 O   0  0  0  0  0  0  0  0  0  0  0  0
   -0.0146    0.1493    0.0000 C   0  0  0  0  0  0  0  0  0  0  0  0
   -0.3274    0.7239    0.0000 C   0  0  0  0  0  0  0  0  0  0  0  0
    1.1856   -1.1778    0.0000 O   0  0  0  0  0  0  0  0  0  0  0  0
   -1.1863   -0.1404    0.0000 N   0  0  0  0  0  0  0  0  0  0  0  0
   -0.8009    1.1778    0.0000 O   0  0  0  0  0  0  0  0  0  0  0  0
   -0.4122   -1.1771    0.0000 C   0  0  0  0  0  0  0  0  0  0  0  0
  1  2  1  0      
  2  3  1  0      
  3  4  1  0      
  4  5  1  0      
  5  6  1  0      
  6  1  1  0      
  6  7  1  0      
  4  8  1  0      
  2  9  1  0      
  1 10  1  0      
  2 11  1  0      
M  APO  1   8   1
M  END
>  <Name>
304

$$$$
Figure1C_complete_curated.sdf
  ChemDraw07102017162D

 11 11  0  0  0  0  0  0  0  0999 V2000
   -0.7860    0.5957    0.0000 C   0  0  0  0  0  0  0  0  0  0  0  0
   -1.1958   -0.1126    0.0000 C   0  0  0  0  0  0  0  0  0  0  0  0
   -0.4088    0.1119    0.0000 C   0  0  0  0  0  0  0  0  0  0  0  0
    0.3830   -0.1126    0.0000 C   0  0  0  0  0  0  0  0  0  0  0  0
    0.7921    0.5957    0.0000 C   0  0  0  0  0  0  0  0  0  0  0  0
    0.0051    0.3711    0.0000 O   0  0  0  0  0  0  0  0  0  0  0  0
   -1.5011    0.4600    0.0000 C   0  0  0  0  0  0  0  0  0  0  0  0
   -1.1958   -0.9342    0.0000 O   0  0  0  0  0  0  0  0  0  0  0  0
    1.5011    0.1873    0.0000 O   0  0  0  0  0  0  0  0  0  0  0  0
   -0.4088    0.9342    0.0000 N   0  0  0  0  0  0  0  0  0  0  0  0
   -0.7921   -0.4634    0.0000 C   0  0  0  0  0  0  0  0  0  0  0  0
  1  2  1  0      
  2  3  1  0      
  3  4  1  0      
  4  5  1  0      
  5  6  1  0      
  6  1  1  0      
  1  7  1  0      
  2  8  1  0      
  5  9  1  0      
  3 10  1  0      
  3 11  1  0      
M  APO  1   9   1
M  END
>  <Name>
305

$$$$
Figure1C_complete_curated.sdf
  ChemDraw07102017162D

 11 11  0  0  0  0  0  0  0  0999 V2000
   -0.6367    0.5553    0.0000 C   0  0  0  0  0  0  0  0  0  0  0  0
   -0.2276   -0.1530    0.0000 C   0  0  0  0  0  0  0  0  0  0  0  0
    0.5641    0.0546    0.0000 C   0  0  0  0  0  0  0  0  0  0  0  0
    1.3511   -0.1530    0.0000 C   0  0  0  0  0  0  0  0  0  0  0  0
    0.9671    0.5553    0.0000 O   0  0  0  0  0  0  0  0  0  0  0  0
    0.1503    0.3484    0.0000 C   0  0  0  0  0  0  0  0  0  0  0  0
   -0.2439    0.9780    0.0000 C   0  0  0  0  0  0  0  0  0  0  0  0
    1.3498   -0.9468    0.0000 O   0  0  0  0  0  0  0  0  0  0  0  0
   -0.2276   -0.9780    0.0000 O   0  0  0  0  0  0  0  0  0  0  0  0
   -1.3511    0.1435    0.0000 O   0  0  0  0  0  0  0  0  0  0  0  0
    0.5641    0.9556    0.0000 O   0  0  0  0  0  0  0  0  0  0  0  0
  1  2  1  0      
  2  3  1  0      
  3  4  1  0      
  4  5  1  0      
  5  6  1  0      
  6  1  1  0      
  6  7  1  0      
  4  8  1  0      
  2  9  1  0      
  1 10  1  0      
  3 11  1  0      
M  APO  1   8   1
M  END
>  <Name>
307

$$$$
Figure1C_complete_curated.sdf
  ChemDraw07102017162D

 10 10  0  0  0  0  0  0  0  0999 V2000
   -0.9797    0.1428    0.0000 C   0  0  0  0  0  0  0  0  0  0  0  0
   -0.5699   -0.5655    0.0000 C   0  0  0  0  0  0  0  0  0  0  0  0
    0.0692   -0.3199    0.0000 C   0  0  0  0  0  0  0  0  0  0  0  0
    1.0082   -0.5655    0.0000 C   0  0  0  0  0  0  0  0  0  0  0  0
    0.5991    0.1428    0.0000 O   0  0  0  0  0  0  0  0  0  0  0  0
   -0.1927   -0.0641    0.0000 C   0  0  0  0  0  0  0  0  0  0  0  0
   -0.6947    0.5655    0.0000 C   0  0  0  0  0  0  0  0  0  0  0  0
    1.7226   -0.1530    0.0000 O   0  0  0  0  0  0  0  0  0  0  0  0
   -1.7226   -0.1096    0.0000 O   0  0  0  0  0  0  0  0  0  0  0  0
   -1.3922   -0.5451    0.0000 N   0  0  0  0  0  0  0  0  0  0  0  0
  1  2  1  0      
  2  3  1  0      
  3  4  2  0      
  4  5  1  0      
  5  6  1  0      
  6  1  1  0      
  6  7  1  0      
  4  8  1  0      
  1  9  1  0      
  2 10  1  0      
M  APO  1   8   1
M  END
>  <Name>
306

$$$$
Figure1C_complete_curated.sdf
  ChemDraw07102017162D

  9  9  0  0  0  0  0  0  0  0999 V2000
   -0.6422    0.4227    0.0000 C   0  0  0  0  0  0  0  0  0  0  0  0
   -0.2310   -0.2890    0.0000 C   0  0  0  0  0  0  0  0  0  0  0  0
    0.5635   -0.0801    0.0000 C   0  0  0  0  0  0  0  0  0  0  0  0
    1.3539   -0.2890    0.0000 C   0  0  0  0  0  0  0  0  0  0  0  0
    0.9427    0.4227    0.0000 O   0  0  0  0  0  0  0  0  0  0  0  0
    0.1476    0.2151    0.0000 C   0  0  0  0  0  0  0  0  0  0  0  0
   -0.2704    0.9315    0.0000 C   0  0  0  0  0  0  0  0  0  0  0  0
   -1.3539    0.0122    0.0000 O   0  0  0  0  0  0  0  0  0  0  0  0
    1.3539   -0.9315    0.0000 O   0  0  0  0  0  0  0  0  0  0  0  0
  1  2  1  0      
  2  3  1  0      
  3  4  1  0      
  4  5  1  0      
  5  6  1  0      
  6  1  1  0      
  6  7  1  0      
  1  8  1  0      
  4  9  1  0      
M  APO  1   9   1
M  END
>  <Name>
308

$$$$
Figure1C_complete_curated.sdf
  ChemDraw07102017162D

  9  9  0  0  0  0  0  0  0  0999 V2000
   -0.5475    0.3558    0.0000 C   0  0  0  0  0  0  0  0  0  0  0  0
   -0.9580   -0.3558    0.0000 C   0  0  0  0  0  0  0  0  0  0  0  0
   -0.1683   -0.1299    0.0000 C   0  0  0  0  0  0  0  0  0  0  0  0
    0.6269   -0.3558    0.0000 C   0  0  0  0  0  0  0  0  0  0  0  0
    1.0374    0.3558    0.0000 C   0  0  0  0  0  0  0  0  0  0  0  0
    0.2470    0.1306    0.0000 O   0  0  0  0  0  0  0  0  0  0  0  0
   -1.2653    0.2195    0.0000 C   0  0  0  0  0  0  0  0  0  0  0  0
   -1.7518   -0.1381    0.0000 O   0  0  0  0  0  0  0  0  0  0  0  0
    1.7518   -0.0567    0.0000 O   0  0  0  0  0  0  0  0  0  0  0  0
  1  2  1  0      
  2  3  1  0      
  3  4  1  0      
  4  5  1  0      
  5  6  1  0      
  6  1  1  0      
  1  7  1  0      
  2  8  1  0      
  5  9  1  0      
M  APO  1   9   1
M  END
>  <Name>
309

$$$$
Figure1C_complete_curated.sdf
  ChemDraw07102017162D

 10 10  0  0  0  0  0  0  0  0999 V2000
   -1.0021    0.3572    0.0000 C   0  0  0  0  0  0  0  0  0  0  0  0
   -0.5889   -0.3572    0.0000 C   0  0  0  0  0  0  0  0  0  0  0  0
    0.2090   -0.1482    0.0000 C   0  0  0  0  0  0  0  0  0  0  0  0
    1.0021   -0.3572    0.0000 C   0  0  0  0  0  0  0  0  0  0  0  0
    0.5896    0.3572    0.0000 O   0  0  0  0  0  0  0  0  0  0  0  0
   -0.2090    0.1482    0.0000 C   0  0  0  0  0  0  0  0  0  0  0  0
    0.5936   -0.8627    0.0000 O   0  0  0  0  0  0  0  0  0  0  0  0
   -1.0021    1.1822    0.0000 O   0  0  0  0  0  0  0  0  0  0  0  0
   -0.5747    0.7589    0.0000 C   0  0  0  0  0  0  0  0  0  0  0  0
    1.0021   -1.1822    0.0000 O   0  0  0  0  0  0  0  0  0  0  0  0
  1  2  1  0      
  2  3  1  0      
  3  4  1  0      
  4  5  1  0      
  5  6  1  0      
  6  1  1  0      
  3  7  1  0      
  1  8  1  0      
  6  9  1  0      
  4 10  1  0      
M  APO  1  10   1
M  END
>  <Name>
311

$$$$
Figure1C_complete_curated.sdf
  ChemDraw07102017162D

 10 10  0  0  0  0  0  0  0  0999 V2000
   -1.3589    0.1316    0.0000 C   0  0  0  0  0  0  0  0  0  0  0  0
   -0.9471   -0.5828    0.0000 C   0  0  0  0  0  0  0  0  0  0  0  0
   -0.1486   -0.3738    0.0000 C   0  0  0  0  0  0  0  0  0  0  0  0
    0.6452   -0.5828    0.0000 C   0  0  0  0  0  0  0  0  0  0  0  0
    0.2320    0.1316    0.0000 O   0  0  0  0  0  0  0  0  0  0  0  0
   -0.5658   -0.0773    0.0000 C   0  0  0  0  0  0  0  0  0  0  0  0
    1.3589   -0.1703    0.0000 O   0  0  0  0  0  0  0  0  0  0  0  0
    0.1635   -0.9566    0.0000 O   0  0  0  0  0  0  0  0  0  0  0  0
   -1.3589    0.9566    0.0000 O   0  0  0  0  0  0  0  0  0  0  0  0
   -0.9241    0.5828    0.0000 C   0  0  0  0  0  0  0  0  0  0  0  0
  1  2  1  0      
  2  3  1  0      
  3  4  1  0      
  4  5  1  0      
  5  6  1  0      
  6  1  1  0      
  4  7  1  0      
  3  8  1  0      
  1  9  1  0      
  6 10  1  0      
M  APO  1   7   1
M  END
>  <Name>
313

$$$$
Figure1C_complete_curated.sdf
  ChemDraw07102017162D

 12 12  0  0  0  0  0  0  0  0999 V2000
   -0.9088   -0.0404    0.0000 C   0  0  0  0  0  0  0  0  0  0  0  0
   -0.4963   -0.7548    0.0000 C   0  0  0  0  0  0  0  0  0  0  0  0
    0.3023   -0.5458    0.0000 C   0  0  0  0  0  0  0  0  0  0  0  0
    1.0954   -0.7548    0.0000 C   0  0  0  0  0  0  0  0  0  0  0  0
    0.6829   -0.0404    0.0000 O   0  0  0  0  0  0  0  0  0  0  0  0
   -0.1157   -0.2487    0.0000 C   0  0  0  0  0  0  0  0  0  0  0  0
    1.7060   -0.3884    0.0000 O   0  0  0  0  0  0  0  0  0  0  0  0
    0.8857   -1.1286    0.0000 O   0  0  0  0  0  0  0  0  0  0  0  0
   -1.2928   -0.6937    0.0000 O   0  0  0  0  0  0  0  0  0  0  0  0
   -1.7060   -0.2534    0.0000 O   0  0  0  0  0  0  0  0  0  0  0  0
   -0.6985    0.3348    0.0000 C   0  0  0  0  0  0  0  0  0  0  0  0
   -0.4861    1.1286    0.0000 N   0  0  0  0  0  0  0  0  0  0  0  0
  1  2  1  0      
  2  3  1  0      
  3  4  1  0      
  4  5  1  0      
  5  6  1  0      
  6  1  1  0      
  4  7  1  0      
  3  8  1  0      
  2  9  1  0      
  1 10  1  0      
  6 11  1  0      
 11 12  1  0      
M  APO  1   7   1
M  END
>  <Name>
318

$$$$
Figure1C_complete_curated.sdf
  ChemDraw07102017162D

 12 13  0  0  1  0  0  0  0  0999 V2000
    0.4603   -0.2164    0.0000 C   0  0  0  0  0  0  0  0  0  0  0  0
   -0.1347    0.2035    0.0000 C   0  0  0  0  0  0  0  0  0  0  0  0
   -1.1652    0.2035    0.0000 O   0  0  0  0  0  0  0  0  0  0  0  0
   -0.5010   -0.2164    0.0000 C   0  0  0  0  0  0  0  0  0  0  0  0
    0.7996   -1.3271    0.0000 O   0  0  0  0  0  0  0  0  0  0  0  0
    0.7996    0.7585    0.0000 C   0  0  0  0  0  0  0  0  0  0  0  0
    0.2303   -0.8535    0.0000 C   0  0  0  0  0  0  0  0  0  0  0  0
   -0.2575   -1.5849    0.0000 C   0  0  0  0  0  0  0  0  0  0  0  0
   -1.0017   -1.1513    0.0000 O   0  0  0  0  0  0  0  0  0  0  0  0
   -0.6503   -0.7721    0.0000 O   0  0  0  0  0  0  0  0  0  0  0  0
    1.1652   -0.8535    0.0000 O   0  0  0  0  0  0  0  0  0  0  0  0
    0.7996    1.5849    0.0000 O   0  0  0  0  0  0  0  0  0  0  0  0
  2  6  1  0      
  3  4  1  0      
  4  1  1  1      
  5  1  1  0      
  6  1  1  1      
  7  2  1  0      
  8  5  1  1      
  9  8  1  0      
 10  4  2  0      
 11  7  1  0      
 12  6  1  0      
  8  7  1  0      
  3  2  1  0      
M  APO  1   9   1
M  END
>  <Name>
321

$$$$
Figure1C_complete_curated.sdf
  ChemDraw07102017162D

 11 11  0  0  0  0  0  0  0  0999 V2000
    1.7419    0.3514    0.0000 O   0  0  0  0  0  0  0  0  0  0  0  0
   -0.5757    0.7124    0.0000 C   0  0  0  0  0  0  0  0  0  0  0  0
   -0.9875   -0.0020    0.0000 C   0  0  0  0  0  0  0  0  0  0  0  0
   -0.1944    0.2239    0.0000 C   0  0  0  0  0  0  0  0  0  0  0  0
    0.6035   -0.0020    0.0000 C   0  0  0  0  0  0  0  0  0  0  0  0
    1.0160    0.7124    0.0000 C   0  0  0  0  0  0  0  0  0  0  0  0
    0.2229    0.4858    0.0000 O   0  0  0  0  0  0  0  0  0  0  0  0
   -1.3722    0.4987    0.0000 C   0  0  0  0  0  0  0  0  0  0  0  0
   -0.5662   -0.3860    0.0000 O   0  0  0  0  0  0  0  0  0  0  0  0
   -1.7419    0.2680    0.0000 O   0  0  0  0  0  0  0  0  0  0  0  0
    0.6008   -0.7124    0.0000 O   0  0  0  0  0  0  0  0  0  0  0  0
  2  3  1  0      
  3  4  1  0      
  4  5  1  0      
  5  6  1  0      
  6  7  1  0      
  7  2  1  0      
  2  8  1  0      
  4  9  1  0      
  1  6  1  0      
  3 10  1  0      
  5 11  1  0      
M  APO  1   1   1
M  END
>  <Name>
322

$$$$
Figure1C_complete_curated.sdf
  ChemDraw07102017162D

 13 13  0  0  1  0  0  0  0  0999 V2000
    0.1014    0.3728    0.0000 C   0  0  0  0  0  0  0  0  0  0  0  0
   -0.3111   -0.3416    0.0000 C   0  0  0  0  0  0  0  0  0  0  0  0
    0.4827   -0.1150    0.0000 C   0  0  0  0  0  0  0  0  0  0  0  0
    1.2806   -0.3416    0.0000 C   0  0  0  0  0  0  0  0  0  0  0  0
    1.6931    0.3728    0.0000 C   0  0  0  0  0  0  0  0  0  0  0  0
    0.8993    0.1462    0.0000 O   0  0  0  0  0  0  0  0  0  0  0  0
   -0.6958    0.1598    0.0000 C   0  0  0  0  0  0  0  0  0  0  0  0
   -0.3185   -1.1978    0.0000 O   0  0  0  0  0  0  0  0  0  0  0  0
    1.6931    1.1978    0.0000 O   0  0  0  0  0  0  0  0  0  0  0  0
    0.4820    0.7100    0.0000 O   0  0  0  0  0  0  0  0  0  0  0  0
   -1.1069   -0.1245    0.0000 C   0  0  0  0  0  0  0  0  0  0  0  0
   -1.6931   -0.7053    0.0000 C   0  0  0  0  0  0  0  0  0  0  0  0
   -1.3165    0.6734    0.0000 O   0  0  0  0  0  0  0  0  0  0  0  0
  1  2  1  0      
  2  3  1  0      
  3  4  1  0      
  4  5  1  0      
  5  6  1  0      
  6  1  1  0      
  1  7  1  0      
  2  8  1  0      
  5  9  1  0      
  3 10  1  0      
  2 11  1  0      
 11 12  1  0      
 11 13  1  6      
M  APO  1   9   1
M  END
>  <Name>
323

$$$$
Figure1C_complete_curated.sdf
  ChemDraw07102017162D

 10 10  0  0  0  0  0  0  0  0999 V2000
   -1.0333    0.1157    0.0000 C   0  0  0  0  0  0  0  0  0  0  0  0
   -0.6215   -0.5987    0.0000 C   0  0  0  0  0  0  0  0  0  0  0  0
    0.1764   -0.3898    0.0000 C   0  0  0  0  0  0  0  0  0  0  0  0
    0.9702   -0.5987    0.0000 C   0  0  0  0  0  0  0  0  0  0  0  0
    0.5577    0.1157    0.0000 O   0  0  0  0  0  0  0  0  0  0  0  0
   -0.2402   -0.0926    0.0000 C   0  0  0  0  0  0  0  0  0  0  0  0
    1.5896   -0.0539    0.0000 O   0  0  0  0  0  0  0  0  0  0  0  0
   -0.7449    0.5736    0.0000 C   0  0  0  0  0  0  0  0  0  0  0  0
   -1.5896    0.5987    0.0000 O   0  0  0  0  0  0  0  0  0  0  0  0
   -1.5218   -0.4027    0.0000 O   0  0  0  0  0  0  0  0  0  0  0  0
  1  2  1  0      
  2  3  1  0      
  3  4  1  0      
  4  5  1  0      
  5  6  1  0      
  6  1  1  0      
  4  7  1  0      
  6  8  1  0      
  1  9  2  0      
  2 10  1  0      
M  APO  1   7   1
M  END
>  <Name>
325

$$$$
Figure1C_complete_curated.sdf
  ChemDraw07102017162D

 12 12  0  0  0  0  0  0  0  0999 V2000
   -1.0967    0.1038    0.0000 C   0  0  0  0  0  0  0  0  0  0  0  0
   -0.6835   -0.6099    0.0000 C   0  0  0  0  0  0  0  0  0  0  0  0
    0.1143   -0.4010    0.0000 C   0  0  0  0  0  0  0  0  0  0  0  0
    0.9074   -0.6099    0.0000 C   0  0  0  0  0  0  0  0  0  0  0  0
    0.4949    0.1038    0.0000 O   0  0  0  0  0  0  0  0  0  0  0  0
   -0.3029   -0.1045    0.0000 C   0  0  0  0  0  0  0  0  0  0  0  0
    0.5268   -1.1154    0.0000 N   0  0  0  0  0  0  0  0  0  0  0  0
   -0.6835   -1.4349    0.0000 O   0  0  0  0  0  0  0  0  0  0  0  0
   -1.7603   -0.1947    0.0000 O   0  0  0  0  0  0  0  0  0  0  0  0
   -0.7154    0.6099    0.0000 C   0  0  0  0  0  0  0  0  0  0  0  0
   -0.7154    1.4349    0.0000 O   0  0  0  0  0  0  0  0  0  0  0  0
    1.7603   -0.1866    0.0000 O   0  0  0  0  0  0  0  0  0  0  0  0
  1  2  1  0      
  2  3  1  0      
  3  4  1  0      
  4  5  1  0      
  5  6  1  0      
  6  1  1  0      
  3  7  1  0      
  2  8  1  0      
  1  9  1  0      
  6 10  1  0      
 10 11  1  0      
  4 12  1  0      
M  APO  1  12   1
M  END
>  <Name>
326

$$$$
Figure1C_complete_curated.sdf
  ChemDraw07102017162D

 12 12  0  0  0  0  0  0  0  0999 V2000
   -0.1917    0.3575    0.0000 C   0  0  0  0  0  0  0  0  0  0  0  0
   -0.6048   -0.3575    0.0000 C   0  0  0  0  0  0  0  0  0  0  0  0
    0.1890   -0.1309    0.0000 C   0  0  0  0  0  0  0  0  0  0  0  0
    0.9868   -0.3575    0.0000 C   0  0  0  0  0  0  0  0  0  0  0  0
    1.4000    0.3575    0.0000 C   0  0  0  0  0  0  0  0  0  0  0  0
    0.6062    0.1303    0.0000 O   0  0  0  0  0  0  0  0  0  0  0  0
    1.4000    1.1825    0.0000 O   0  0  0  0  0  0  0  0  0  0  0  0
    0.9868   -1.1825    0.0000 O   0  0  0  0  0  0  0  0  0  0  0  0
   -0.2236   -0.8454    0.0000 O   0  0  0  0  0  0  0  0  0  0  0  0
   -1.4000   -0.1479    0.0000 N   0  0  0  0  0  0  0  0  0  0  0  0
   -1.0167    0.2354    0.0000 C   0  0  0  0  0  0  0  0  0  0  0  0
    0.1890    0.6941    0.0000 C   0  0  0  0  0  0  0  0  0  0  0  0
  1  2  1  0      
  2  3  1  0      
  3  4  1  0      
  4  5  1  0      
  5  6  1  0      
  6  1  1  0      
  5  7  1  0      
  4  8  1  0      
  3  9  1  0      
  2 10  1  0      
  1 11  1  0      
  3 12  1  0      
M  APO  1   7   1
M  END
>  <Name>
327

$$$$
Figure1C_complete_curated.sdf
  ChemDraw07102017162D

 13 13  0  0  0  0  0  0  0  0999 V2000
    1.6995    1.2375    0.0000 O   0  0  0  0  0  0  0  0  0  0  0  0
    0.0916    0.3019    0.0000 C   0  0  0  0  0  0  0  0  0  0  0  0
   -0.3216   -0.4125    0.0000 C   0  0  0  0  0  0  0  0  0  0  0  0
    0.4715   -0.1859    0.0000 C   0  0  0  0  0  0  0  0  0  0  0  0
    1.2701   -0.4125    0.0000 C   0  0  0  0  0  0  0  0  0  0  0  0
    1.6826    0.3019    0.0000 C   0  0  0  0  0  0  0  0  0  0  0  0
    0.8895    0.0753    0.0000 O   0  0  0  0  0  0  0  0  0  0  0  0
    0.0597   -0.9003    0.0000 O   0  0  0  0  0  0  0  0  0  0  0  0
   -0.3216   -1.2375    0.0000 O   0  0  0  0  0  0  0  0  0  0  0  0
   -1.1188   -0.1988    0.0000 C   0  0  0  0  0  0  0  0  0  0  0  0
   -0.7056    0.0882    0.0000 C   0  0  0  0  0  0  0  0  0  0  0  0
   -1.6995   -0.7802    0.0000 O   0  0  0  0  0  0  0  0  0  0  0  0
   -1.3311    0.5950    0.0000 C   0  0  0  0  0  0  0  0  0  0  0  0
  2  3  1  0      
  3  4  1  0      
  4  5  1  0      
  5  6  1  0      
  6  7  1  0      
  7  2  1  0      
  4  8  1  0      
  3  9  1  0      
  3 10  1  0      
  2 11  1  0      
  6  1  1  0      
 10 12  1  0      
 10 13  1  0      
M  APO  1   1   1
M  END
>  <Name>
328

$$$$
Figure1C_complete_curated.sdf
  ChemDraw07102017162D

 13 13  0  0  0  0  0  0  0  0999 V2000
    1.6822    1.2375    0.0000 O   0  0  0  0  0  0  0  0  0  0  0  0
    0.0994    0.3019    0.0000 C   0  0  0  0  0  0  0  0  0  0  0  0
   -0.3124   -0.4125    0.0000 C   0  0  0  0  0  0  0  0  0  0  0  0
    0.4807   -0.1859    0.0000 C   0  0  0  0  0  0  0  0  0  0  0  0
    1.2785   -0.4125    0.0000 C   0  0  0  0  0  0  0  0  0  0  0  0
    1.6910    0.3019    0.0000 C   0  0  0  0  0  0  0  0  0  0  0  0
    0.8979    0.0746    0.0000 O   0  0  0  0  0  0  0  0  0  0  0  0
    0.0675   -0.9003    0.0000 O   0  0  0  0  0  0  0  0  0  0  0  0
   -0.3124   -1.2375    0.0000 O   0  0  0  0  0  0  0  0  0  0  0  0
   -1.1096   -0.1995    0.0000 C   0  0  0  0  0  0  0  0  0  0  0  0
   -0.6971    0.0882    0.0000 C   0  0  0  0  0  0  0  0  0  0  0  0
   -1.6910   -0.7802    0.0000 O   0  0  0  0  0  0  0  0  0  0  0  0
   -1.3226    0.5943    0.0000 C   0  0  0  0  0  0  0  0  0  0  0  0
  2  3  1  0      
  3  4  1  0      
  4  5  1  0      
  5  6  1  0      
  6  7  1  0      
  7  2  1  0      
  4  8  1  0      
  3  9  1  0      
  3 10  1  0      
  2 11  1  0      
  6  1  1  0      
 10 12  2  0      
 10 13  1  0      
M  APO  1   1   1
M  END
>  <Name>
329

$$$$
Figure1C_complete_curated.sdf
  ChemDraw07102017162D

 12 12  0  0  0  0  0  0  0  0999 V2000
   -1.2935    0.1045    0.0000 C   0  0  0  0  0  0  0  0  0  0  0  0
   -0.8810   -0.6099    0.0000 C   0  0  0  0  0  0  0  0  0  0  0  0
   -0.0831   -0.4003    0.0000 C   0  0  0  0  0  0  0  0  0  0  0  0
    0.7100   -0.6099    0.0000 C   0  0  0  0  0  0  0  0  0  0  0  0
    0.2982    0.1045    0.0000 O   0  0  0  0  0  0  0  0  0  0  0  0
   -0.5004   -0.1045    0.0000 C   0  0  0  0  0  0  0  0  0  0  0  0
    0.3301   -1.1154    0.0000 N   0  0  0  0  0  0  0  0  0  0  0  0
   -0.8810   -1.4349    0.0000 O   0  0  0  0  0  0  0  0  0  0  0  0
   -1.2935    0.9295    0.0000 O   0  0  0  0  0  0  0  0  0  0  0  0
   -0.9129    0.6099    0.0000 C   0  0  0  0  0  0  0  0  0  0  0  0
   -0.9129    1.4349    0.0000 O   0  0  0  0  0  0  0  0  0  0  0  0
    1.2935   -0.0265    0.0000 O   0  0  0  0  0  0  0  0  0  0  0  0
  1  2  1  0      
  2  3  1  0      
  3  4  1  0      
  4  5  1  0      
  5  6  1  0      
  6  1  1  0      
  3  7  1  0      
  2  8  1  0      
  1  9  1  0      
  6 10  1  0      
 10 11  1  0      
  4 12  1  0      
M  APO  1  12   1
M  END
>  <Name>
320

$$$$
Figure1C_complete_curated.sdf
  ChemDraw07102017162D

 13 13  0  0  0  0  0  0  0  0999 V2000
   -1.1948    0.5624    0.0000 C   0  0  0  0  0  0  0  0  0  0  0  0
   -0.7823   -0.1520    0.0000 C   0  0  0  0  0  0  0  0  0  0  0  0
    0.0156    0.0570    0.0000 C   0  0  0  0  0  0  0  0  0  0  0  0
    0.8087   -0.1520    0.0000 C   0  0  0  0  0  0  0  0  0  0  0  0
    0.3969    0.5624    0.0000 O   0  0  0  0  0  0  0  0  0  0  0  0
   -0.4010    0.3535    0.0000 C   0  0  0  0  0  0  0  0  0  0  0  0
   -0.8141    1.0679    0.0000 C   0  0  0  0  0  0  0  0  0  0  0  0
   -1.1948    1.3874    0.0000 O   0  0  0  0  0  0  0  0  0  0  0  0
   -1.5238    0.1248    0.0000 C   0  0  0  0  0  0  0  0  0  0  0  0
    1.5238    0.2605    0.0000 O   0  0  0  0  0  0  0  0  0  0  0  0
   -0.7823   -0.9770    0.0000 N   0  3  0  0  0  0  0  0  0  0  0  0
   -1.4940   -1.3874    0.0000 O   0  0  0  0  0  0  0  0  0  0  0  0
   -0.0706   -1.3874    0.0000 O   0  5  0  0  0  0  0  0  0  0  0  0
 11 12  2  0      
 11 13  1  0      
  2 11  1  0      
  1  2  1  0      
  2  3  1  0      
  3  4  1  0      
  4  5  1  0      
  5  6  1  0      
  6  1  1  0      
  6  7  1  0      
  1  8  1  0      
  2  9  1  0      
  4 10  1  0      
M  CHG  2  11   1  13  -1
M  APO  1  10   1
M  STY  1   1 SUP
M  SLB  1   1   1
M  SAL   1  3  11  12  13
M  SBL   1  1   3
M  SMT   1 NO2
M  SBV   1   3    0.0000    0.8250
M  END
>  <Name>
310

$$$$
Figure1C_complete_curated.sdf
  ChemDraw07102017162D

 11 11  0  0  0  0  0  0  0  0999 V2000
   -0.8369    0.3063    0.0000 C   0  0  0  0  0  0  0  0  0  0  0  0
   -0.4251   -0.4081    0.0000 C   0  0  0  0  0  0  0  0  0  0  0  0
    0.3735   -0.1984    0.0000 C   0  0  0  0  0  0  0  0  0  0  0  0
    1.1666   -0.4081    0.0000 C   0  0  0  0  0  0  0  0  0  0  0  0
    0.7548    0.3063    0.0000 O   0  0  0  0  0  0  0  0  0  0  0  0
   -0.0438    0.0974    0.0000 C   0  0  0  0  0  0  0  0  0  0  0  0
   -0.4291    0.8118    0.0000 C   0  0  0  0  0  0  0  0  0  0  0  0
   -0.8369    1.1313    0.0000 O   0  0  0  0  0  0  0  0  0  0  0  0
   -1.1666   -0.2127    0.0000 O   0  0  0  0  0  0  0  0  0  0  0  0
    0.7541   -0.8077    0.0000 O   0  0  0  0  0  0  0  0  0  0  0  0
    1.1666   -1.1313    0.0000 O   0  0  0  0  0  0  0  0  0  0  0  0
  1  2  1  0      
  2  3  1  0      
  3  4  1  0      
  4  5  1  0      
  5  6  1  0      
  6  1  1  0      
  6  7  1  0      
  1  8  1  0      
  2  9  1  0      
  3 10  1  0      
  4 11  1  0      
M  APO  1  11   1
M  END
>  <Name>
319

$$$$
Figure1C_complete_curated.sdf
  ChemDraw07102017162D

 10 10  0  0  0  0  0  0  0  0999 V2000
   -0.5872    0.3558    0.0000 C   0  0  0  0  0  0  0  0  0  0  0  0
   -0.9977   -0.3558    0.0000 C   0  0  0  0  0  0  0  0  0  0  0  0
   -0.2073   -0.1299    0.0000 C   0  0  0  0  0  0  0  0  0  0  0  0
    0.5872   -0.3558    0.0000 C   0  0  0  0  0  0  0  0  0  0  0  0
    0.9977    0.3558    0.0000 C   0  0  0  0  0  0  0  0  0  0  0  0
    0.2079    0.1306    0.0000 O   0  0  0  0  0  0  0  0  0  0  0  0
   -0.9977   -1.1809    0.0000 O   0  0  0  0  0  0  0  0  0  0  0  0
    0.5872   -1.1809    0.0000 N   0  0  0  0  0  0  0  0  0  0  0  0
   -0.2073    0.6951    0.0000 N   0  0  0  0  0  0  0  0  0  0  0  0
    0.9977    1.1809    0.0000 O   0  0  0  0  0  0  0  0  0  0  0  0
  1  2  1  0      
  2  3  1  0      
  3  4  1  0      
  4  5  1  0      
  5  6  1  0      
  6  1  1  0      
  2  7  1  0      
  4  8  1  0      
  3  9  1  0      
  5 10  1  0      
M  APO  1  10   1
M  END
>  <Name>
296

$$$$
Figure1C_complete_curated.sdf
  ChemDraw07102017162D

 13 13  0  0  1  0  0  0  0  0999 V2000
   -0.3826   -1.0655    0.0000 C   0  0  0  0  0  0  0  0  0  0  0  0
    0.4424   -1.0479    0.0000 C   0  0  0  0  0  0  0  0  0  0  0  0
    0.8399   -0.3246    0.0000 C   0  0  0  0  0  0  0  0  0  0  0  0
    0.4118    0.3810    0.0000 O   0  0  0  0  0  0  0  0  0  0  0  0
   -0.4132    0.3633    0.0000 C   0  0  0  0  0  0  0  0  0  0  0  0
   -0.8108   -0.3599    0.0000 C   0  0  0  0  0  0  0  0  0  0  0  0
    0.8698   -1.7535    0.0000 O   0  0  0  0  0  0  0  0  0  0  0  0
   -0.8392    1.0662    0.0000 C   0  0  0  0  0  0  0  0  0  0  0  0
   -1.6609    1.0486    0.0000 O   0  0  0  0  0  0  0  0  0  0  0  0
   -0.4430    1.7860    0.0000 O   0  0  0  0  0  0  0  0  0  0  0  0
    1.6609   -0.3077    0.0000 O   0  0  0  0  0  0  0  0  0  0  0  0
   -1.6317   -0.3776    0.0000 O   0  0  0  0  0  0  0  0  0  0  0  0
   -0.7782   -1.7860    0.0000 O   0  0  0  0  0  0  0  0  0  0  0  0
  1  2  1  0      
  2  3  1  0      
  3  4  1  0      
  4  5  1  0      
  5  6  1  0      
  6  1  1  0      
  2  7  1  1      
  5  8  1  1      
  8  9  1  0      
  8 10  2  0      
  3 11  1  6      
  6 12  1  6      
  1 13  1  6      
M  APO  1  11   1
M  END
>  <Name>
317

$$$$
Figure1C_complete_curated.sdf
  ChemDraw07102017162D

 15 15  0  0  1  0  0  0  0  0999 V2000
    1.0248   -0.4257    0.0000 C   0  0  0  0  0  0  0  0  0  0  0  0
   -0.3206   -0.4257    0.0000 C   0  0  0  0  0  0  0  0  0  0  0  0
   -1.0927   -0.1686    0.0000 C   0  0  0  0  0  0  0  0  0  0  0  0
    0.3518    0.0492    0.0000 O   0  0  0  0  0  0  0  0  0  0  0  0
    0.7677   -1.2175    0.0000 C   0  0  0  0  0  0  0  0  0  0  0  0
   -0.0634   -1.2175    0.0000 C   0  0  0  0  0  0  0  0  0  0  0  0
   -1.0927    0.6428    0.0000 C   0  0  0  0  0  0  0  0  0  0  0  0
   -0.3803    1.0587    0.0000 C   0  0  0  0  0  0  0  0  0  0  0  0
   -0.3803    1.8708    0.0000 O   0  0  0  0  0  0  0  0  0  0  0  0
   -1.8057    1.0587    0.0000 N   0  0  0  0  0  0  0  0  0  0  0  0
    1.2433   -1.8708    0.0000 O   0  0  0  0  0  0  0  0  0  0  0  0
   -0.5390   -1.8708    0.0000 O   0  0  0  0  0  0  0  0  0  0  0  0
    0.3321    0.6428    0.0000 O   0  0  0  0  0  0  0  0  0  0  0  0
    1.8077   -0.1659    0.0000 O   0  0  0  0  0  0  0  0  0  0  0  0
   -1.8077   -0.5818    0.0000 O   0  0  0  0  0  0  0  0  0  0  0  0
  2  4  1  0      
  2  3  1  1      
  4  1  1  0      
  5  1  1  0      
  6  5  1  0      
  7  3  1  0      
  8  7  1  0      
  9  8  2  0      
  7 10  1  6      
  5 11  1  6      
  6 12  1  6      
 13  8  1  0      
  2  6  1  0      
  1 14  1  1      
  3 15  1  1      
M  APO  1  14   1
M  END
>  <Name>
330

$$$$
Figure1C_complete_curated.sdf
  ChemDraw07102017162D

 13 13  0  0  1  0  0  0  0  0999 V2000
    1.0231   -0.0244    0.0000 C   0  0  0  0  0  0  0  0  0  0  0  0
   -0.3223   -0.0244    0.0000 C   0  0  0  0  0  0  0  0  0  0  0  0
   -1.0943    0.2334    0.0000 C   0  0  0  0  0  0  0  0  0  0  0  0
    0.3501    0.4512    0.0000 O   0  0  0  0  0  0  0  0  0  0  0  0
    0.7660   -0.8162    0.0000 C   0  0  0  0  0  0  0  0  0  0  0  0
   -0.0651   -0.8162    0.0000 C   0  0  0  0  0  0  0  0  0  0  0  0
    1.2416   -1.4689    0.0000 O   0  0  0  0  0  0  0  0  0  0  0  0
   -0.5407   -1.4689    0.0000 O   0  0  0  0  0  0  0  0  0  0  0  0
   -1.0943    1.0584    0.0000 C   0  0  0  0  0  0  0  0  0  0  0  0
   -0.3826    1.4689    0.0000 O   0  0  0  0  0  0  0  0  0  0  0  0
   -1.8060    1.4689    0.0000 N   0  0  0  0  0  0  0  0  0  0  0  0
   -1.7233   -0.2490    0.0000 O   0  0  0  0  0  0  0  0  0  0  0  0
    1.8060    0.2361    0.0000 O   0  0  0  0  0  0  0  0  0  0  0  0
  2  4  1  0      
  2  3  1  1      
  4  1  1  0      
  5  1  1  0      
  6  5  1  0      
  5  7  1  6      
  6  8  1  6      
  2  6  1  0      
  3  9  1  0      
  9 10  2  0      
  9 11  1  0      
  3 12  1  1      
  1 13  1  1      
M  APO  1  13   1
M  END
>  <Name>
331

$$$$
Figure1C_complete_curated.sdf
  ChemDraw07102017162D

 11 11  0  0  1  0  0  0  0  0999 V2000
    1.6592   -0.3080    0.0000 O   0  0  0  0  0  0  0  0  0  0  0  0
   -0.4217    0.3575    0.0000 C   0  0  0  0  0  0  0  0  0  0  0  0
   -0.8335   -0.3569    0.0000 C   0  0  0  0  0  0  0  0  0  0  0  0
   -0.4217   -1.0720    0.0000 C   0  0  0  0  0  0  0  0  0  0  0  0
    0.4033   -1.0720    0.0000 C   0  0  0  0  0  0  0  0  0  0  0  0
    0.8165   -0.3569    0.0000 C   0  0  0  0  0  0  0  0  0  0  0  0
    0.4033    0.3575    0.0000 O   0  0  0  0  0  0  0  0  0  0  0  0
   -0.8335    1.0720    0.0000 C   0  0  0  0  0  0  0  0  0  0  0  0
   -0.4217    1.7864    0.0000 O   0  0  0  0  0  0  0  0  0  0  0  0
   -1.6592    1.0720    0.0000 N   0  0  0  0  0  0  0  0  0  0  0  0
   -0.8335   -1.7864    0.0000 O   0  0  0  0  0  0  0  0  0  0  0  0
  2  3  2  0      
  3  4  1  0      
  4  5  1  0      
  5  6  1  0      
  6  7  1  0      
  7  2  1  0      
  2  8  1  0      
  8  9  2  0      
  8 10  1  0      
  4 11  1  1      
  6  1  1  6      
M  APO  1   1   1
M  END
>  <Name>
333

$$$$
Figure1C_complete_curated.sdf
  ChemDraw07102017162D

 12 12  0  0  0  0  0  0  0  0999 V2000
    1.6731   -1.0306    0.0000 O   0  0  0  0  0  0  0  0  0  0  0  0
   -1.0170    0.2381    0.0000 C   0  0  0  0  0  0  0  0  0  0  0  0
   -0.6045   -0.4763    0.0000 C   0  0  0  0  0  0  0  0  0  0  0  0
    0.1934   -0.2673    0.0000 C   0  0  0  0  0  0  0  0  0  0  0  0
    0.9872   -0.4763    0.0000 C   0  0  0  0  0  0  0  0  0  0  0  0
    0.5740    0.2381    0.0000 O   0  0  0  0  0  0  0  0  0  0  0  0
   -0.2239    0.0292    0.0000 C   0  0  0  0  0  0  0  0  0  0  0  0
    0.4071   -1.0645    0.0000 O   0  0  0  0  0  0  0  0  0  0  0  0
   -0.9227   -1.2382    0.0000 O   0  0  0  0  0  0  0  0  0  0  0  0
   -1.6731    0.7388    0.0000 O   0  0  0  0  0  0  0  0  0  0  0  0
   -0.4376    0.8264    0.0000 C   0  0  0  0  0  0  0  0  0  0  0  0
   -1.1520    1.2382    0.0000 O   0  0  0  0  0  0  0  0  0  0  0  0
  2  3  1  0      
  3  4  1  0      
  4  5  1  0      
  5  6  1  0      
  6  7  1  0      
  7  2  1  0      
  4  8  1  4      
  3  9  1  4      
  2 10  1  4      
  7 11  1  4      
  1  5  1  4      
 11 12  1  0      
M  APO  1   1   1
M  END
>  <Name>
334

$$$$
Figure1C_complete_curated.sdf
  ChemDraw07102017162D

 13 13  0  0  1  0  0  0  0  0999 V2000
   -2.2355    0.0166    0.0000 O   0  0  0  0  0  0  0  0  0  0  0  0
   -1.8040    1.3790    0.0000 C   0  0  0  0  0  0  0  0  0  0  0  0
   -1.4492   -0.2324    0.0000 C   0  0  0  0  0  0  0  0  0  0  0  0
   -1.0170    1.1300    0.0000 O   0  0  0  0  0  0  0  0  0  0  0  0
   -0.8399    0.3246    0.0000 C   0  0  0  0  0  0  0  0  0  0  0  0
   -0.2721   -1.3790    0.0000 O   0  0  0  0  0  0  0  0  0  0  0  0
    1.5225   -1.3654    0.0000 O   0  0  0  0  0  0  0  0  0  0  0  0
   -0.0536    0.0750    0.0000 C   0  0  0  0  0  0  0  0  0  0  0  0
    0.2076   -0.7080    0.0000 C   0  0  0  0  0  0  0  0  0  0  0  0
    1.0333   -0.7019    0.0000 C   0  0  0  0  0  0  0  0  0  0  0  0
    1.2816    0.0851    0.0000 C   0  0  0  0  0  0  0  0  0  0  0  0
    0.6106    0.5648    0.0000 O   0  0  0  0  0  0  0  0  0  0  0  0
    2.2355    0.3891    0.0000 O   0  0  0  0  0  0  0  0  0  0  0  0
  3  1  1  0      
  4  2  1  0      
 11 13  1  1      
  5  3  1  0      
  5  4  1  0      
  8  5  2  0      
  9  6  1  6      
 10  7  1  1      
  8 12  1  0      
  9  8  1  0      
 10  9  1  0      
 11 10  1  0      
 12 11  1  0      
M  APO  1  13   1
M  END
>  <Name>
335

$$$$
Figure1C_complete_curated.sdf
  ChemDraw07102017162D

 13 13  0  0  1  0  0  0  0  0999 V2000
   -2.2515    0.2829    0.0000 O   0  0  0  0  0  0  0  0  0  0  0  0
   -1.4800    1.4858    0.0000 C   0  0  0  0  0  0  0  0  0  0  0  0
   -1.5567   -0.1622    0.0000 C   0  0  0  0  0  0  0  0  0  0  0  0
   -0.7853    1.0414    0.0000 O   0  0  0  0  0  0  0  0  0  0  0  0
   -0.8240    0.2171    0.0000 C   0  0  0  0  0  0  0  0  0  0  0  0
   -0.2561   -1.4858    0.0000 O   0  0  0  0  0  0  0  0  0  0  0  0
    1.5384   -1.4722    0.0000 O   0  0  0  0  0  0  0  0  0  0  0  0
   -0.0370   -0.0326    0.0000 C   0  0  0  0  0  0  0  0  0  0  0  0
    0.2242   -0.8155    0.0000 C   0  0  0  0  0  0  0  0  0  0  0  0
    1.0492   -0.8087    0.0000 C   0  0  0  0  0  0  0  0  0  0  0  0
    1.2975   -0.0224    0.0000 C   0  0  0  0  0  0  0  0  0  0  0  0
    0.6266    0.4580    0.0000 O   0  0  0  0  0  0  0  0  0  0  0  0
    2.2515    0.2816    0.0000 O   0  0  0  0  0  0  0  0  0  0  0  0
  3  1  1  0      
  4  2  1  0      
 11 13  1  1      
  5  3  1  0      
  5  4  1  0      
  8  5  1  0      
  9  6  1  6      
 10  7  1  1      
  8 12  1  0      
  9  8  1  0      
 10  9  1  0      
 11 10  1  0      
 12 11  1  0      
M  APO  1  13   1
M  END
>  <Name>
336

$$$$
Figure1C_complete_curated.sdf
  ChemDraw07102017162D

 18 18  0  0  1  0  0  0  0  0999 V2000
    1.6690    1.1758    0.0000 O   0  0  0  0  0  0  0  0  0  0  0  0
    0.9980    0.6961    0.0000 C   0  0  0  0  0  0  0  0  0  0  0  0
    1.2470   -0.0902    0.0000 C   0  0  0  0  0  0  0  0  0  0  0  0
    2.0720   -0.0963    0.0000 C   0  0  0  0  0  0  0  0  0  0  0  0
    2.3325    0.6859    0.0000 C   0  0  0  0  0  0  0  0  0  0  0  0
    0.2151    0.9566    0.0000 C   0  0  0  0  0  0  0  0  0  0  0  0
    0.7572   -0.7544    0.0000 O   0  0  0  0  0  0  0  0  0  0  0  0
    2.5517   -0.7680    0.0000 O   0  0  0  0  0  0  0  0  0  0  0  0
   -0.4993    0.5441    0.0000 C   0  0  0  0  0  0  0  0  0  0  0  0
    3.1161    0.9342    0.0000 O   0  0  0  0  0  0  0  0  0  0  0  0
   -1.0014    1.1276    0.0000 N   0  0  0  0  0  0  0  0  0  0  0  0
   -0.4993   -0.2809    0.0000 C   0  0  0  0  0  0  0  0  0  0  0  0
   -1.2138   -0.6934    0.0000 C   0  0  0  0  0  0  0  0  0  0  0  0
   -2.0259   -0.5462    0.0000 C   0  0  0  0  0  0  0  0  0  0  0  0
   -2.5585   -1.1758    0.0000 N   0  0  0  0  0  0  0  0  0  0  0  0
   -2.3040    0.2307    0.0000 C   0  0  0  0  0  0  0  0  0  0  0  0
   -3.1161    0.3772    0.0000 O   0  0  0  0  0  0  0  0  0  0  0  0
   -2.3040    1.0557    0.0000 O   0  0  0  0  0  0  0  0  0  0  0  0
  1  2  1  0      
  2  3  1  0      
  3  4  1  0      
  4  5  1  0      
  5  1  1  0      
  2  6  1  1      
  3  7  1  6      
  4  8  1  6      
  6  9  1  0      
  5 10  1  1      
  9 11  1  6      
  9 12  1  0      
 12 13  1  0      
 13 14  1  0      
 14 15  1  6      
 14 16  1  0      
 16 17  2  0      
 16 18  1  0      
M  APO  1  10   1
M  END
>  <Name>
337

$$$$
Figure1C_complete_curated.sdf
  ChemDraw07102017162D

 18 18  0  0  1  0  0  0  0  0999 V2000
    1.7894    1.3471    0.0000 O   0  0  0  0  0  0  0  0  0  0  0  0
    1.1191    0.8674    0.0000 C   0  0  0  0  0  0  0  0  0  0  0  0
    1.3674    0.0811    0.0000 C   0  0  0  0  0  0  0  0  0  0  0  0
    2.1924    0.0750    0.0000 C   0  0  0  0  0  0  0  0  0  0  0  0
    2.4530    0.8572    0.0000 C   0  0  0  0  0  0  0  0  0  0  0  0
    0.3362    1.1279    0.0000 C   0  0  0  0  0  0  0  0  0  0  0  0
    0.8776   -0.5831    0.0000 O   0  0  0  0  0  0  0  0  0  0  0  0
    2.6728   -0.5967    0.0000 O   0  0  0  0  0  0  0  0  0  0  0  0
   -0.3782    0.7154    0.0000 C   0  0  0  0  0  0  0  0  0  0  0  0
    3.2366    1.1055    0.0000 O   0  0  0  0  0  0  0  0  0  0  0  0
   -0.8810    1.2989    0.0000 N   0  0  0  0  0  0  0  0  0  0  0  0
   -0.3782   -0.1096    0.0000 C   0  0  0  0  0  0  0  0  0  0  0  0
   -1.0933   -0.5221    0.0000 C   0  0  0  0  0  0  0  0  0  0  0  0
   -1.8077   -0.1096    0.0000 C   0  0  0  0  0  0  0  0  0  0  0  0
   -2.5222   -0.5221    0.0000 C   0  0  0  0  0  0  0  0  0  0  0  0
   -1.8077    0.7154    0.0000 N   0  0  0  0  0  0  0  0  0  0  0  0
   -2.5222   -1.3471    0.0000 N   0  0  0  0  0  0  0  0  0  0  0  0
   -3.2366   -0.1096    0.0000 O   0  0  0  0  0  0  0  0  0  0  0  0
  1  2  1  0      
  2  3  1  0      
  3  4  1  0      
  4  5  1  0      
  5  1  1  0      
  2  6  2  0      
  3  7  1  6      
  4  8  1  6      
  6  9  1  0      
  5 10  1  1      
  9 11  1  6      
  9 12  1  0      
 12 13  1  0      
 13 14  1  0      
 14 15  1  0      
 14 16  1  6      
 15 17  1  0      
 15 18  2  0      
M  APO  1  10   1
M  END
>  <Name>
338

$$$$
Figure1C_complete_curated.sdf
  ChemDraw07102017162D

 18 18  0  0  1  0  0  0  0  0999 V2000
    1.7891    1.3471    0.0000 O   0  0  0  0  0  0  0  0  0  0  0  0
    1.1181    0.8674    0.0000 C   0  0  0  0  0  0  0  0  0  0  0  0
    1.3678    0.0804    0.0000 C   0  0  0  0  0  0  0  0  0  0  0  0
    2.1928    0.0743    0.0000 C   0  0  0  0  0  0  0  0  0  0  0  0
    2.4533    0.8565    0.0000 C   0  0  0  0  0  0  0  0  0  0  0  0
    0.3352    1.1279    0.0000 C   0  0  0  0  0  0  0  0  0  0  0  0
    0.8772   -0.5831    0.0000 O   0  0  0  0  0  0  0  0  0  0  0  0
    2.6724   -0.5967    0.0000 O   0  0  0  0  0  0  0  0  0  0  0  0
   -0.3793    0.7154    0.0000 C   0  0  0  0  0  0  0  0  0  0  0  0
    3.2369    1.1055    0.0000 O   0  0  0  0  0  0  0  0  0  0  0  0
   -0.8806    1.2989    0.0000 N   0  0  0  0  0  0  0  0  0  0  0  0
   -0.3793   -0.1096    0.0000 C   0  0  0  0  0  0  0  0  0  0  0  0
   -1.0937   -0.5221    0.0000 C   0  0  0  0  0  0  0  0  0  0  0  0
   -1.8074   -0.1096    0.0000 C   0  0  0  0  0  0  0  0  0  0  0  0
   -2.5218   -0.5221    0.0000 C   0  0  0  0  0  0  0  0  0  0  0  0
   -1.8074    0.7154    0.0000 N   0  0  0  0  0  0  0  0  0  0  0  0
   -2.5218   -1.3471    0.0000 N   0  0  0  0  0  0  0  0  0  0  0  0
   -3.2369   -0.1096    0.0000 O   0  0  0  0  0  0  0  0  0  0  0  0
  1  2  1  0      
  2  3  1  0      
  3  4  1  0      
  4  5  1  0      
  5  1  1  0      
  2  6  1  1      
  3  7  1  6      
  4  8  1  6      
  6  9  1  0      
  5 10  1  1      
  9 11  1  6      
  9 12  1  0      
 12 13  1  0      
 13 14  1  0      
 14 15  1  0      
 14 16  1  6      
 15 17  1  0      
 15 18  2  0      
M  APO  1  10   1
M  END
>  <Name>
339

$$$$
Figure1C_complete_curated.sdf
  ChemDraw07102017162D

 17 18  0  0  1  0  0  0  0  0999 V2000
    1.4326    0.9719    0.0000 O   0  0  0  0  0  0  0  0  0  0  0  0
    0.7616    0.4915    0.0000 C   0  0  0  0  0  0  0  0  0  0  0  0
    1.0099   -0.2948    0.0000 C   0  0  0  0  0  0  0  0  0  0  0  0
    1.8349   -0.3009    0.0000 C   0  0  0  0  0  0  0  0  0  0  0  0
    2.0968    0.4814    0.0000 C   0  0  0  0  0  0  0  0  0  0  0  0
   -0.0214    0.7527    0.0000 C   0  0  0  0  0  0  0  0  0  0  0  0
    0.5207   -0.9583    0.0000 O   0  0  0  0  0  0  0  0  0  0  0  0
    2.3152   -0.9719    0.0000 O   0  0  0  0  0  0  0  0  0  0  0  0
   -0.7358    0.3402    0.0000 C   0  0  0  0  0  0  0  0  0  0  0  0
    2.8797    0.7304    0.0000 O   0  0  0  0  0  0  0  0  0  0  0  0
   -0.7358   -0.4848    0.0000 C   0  0  0  0  0  0  0  0  0  0  0  0
   -1.4502   -0.8973    0.0000 C   0  0  0  0  0  0  0  0  0  0  0  0
   -2.1653   -0.4848    0.0000 C   0  0  0  0  0  0  0  0  0  0  0  0
   -2.1653    0.3402    0.0000 C   0  0  0  0  0  0  0  0  0  0  0  0
   -1.4502    0.7527    0.0000 N   0  0  0  0  0  0  0  0  0  0  0  0
   -2.8797    0.7527    0.0000 O   0  0  0  0  0  0  0  0  0  0  0  0
   -2.8797   -0.8973    0.0000 N   0  0  0  0  0  0  0  0  0  0  0  0
  1  2  1  0      
  2  3  1  0      
  3  4  1  0      
  4  5  1  0      
  5  1  1  0      
  2  6  1  1      
  3  7  1  6      
  4  8  1  6      
  6  9  1  0      
  5 10  1  1      
  9 11  1  0      
 11 12  1  0      
 12 13  1  0      
 13 14  1  0      
  9 15  1  6      
 14 15  1  0      
 14 16  2  0      
 13 17  1  6      
M  APO  1  10   1
M  END
>  <Name>
340

$$$$
Figure1C_complete_curated.sdf
  ChemDraw07102017162D

 12 12  0  0  0  0  0  0  0  0999 V2000
   -0.0400    0.3572    0.0000 C   0  0  0  0  0  0  0  0  0  0  0  0
   -0.4519   -0.3572    0.0000 C   0  0  0  0  0  0  0  0  0  0  0  0
    0.3413   -0.1306    0.0000 C   0  0  0  0  0  0  0  0  0  0  0  0
    1.1391   -0.3572    0.0000 C   0  0  0  0  0  0  0  0  0  0  0  0
    1.5516    0.3572    0.0000 C   0  0  0  0  0  0  0  0  0  0  0  0
    0.7578    0.1313    0.0000 O   0  0  0  0  0  0  0  0  0  0  0  0
   -0.8372    0.1442    0.0000 C   0  0  0  0  0  0  0  0  0  0  0  0
   -1.5516    0.5560    0.0000 O   0  0  0  0  0  0  0  0  0  0  0  0
    1.1391   -1.1822    0.0000 N   0  0  0  0  0  0  0  0  0  0  0  0
    0.3413    0.6944    0.0000 O   0  0  0  0  0  0  0  0  0  0  0  0
   -0.4519   -1.1822    0.0000 O   0  0  0  0  0  0  0  0  0  0  0  0
    1.5272    1.1822    0.0000 O   0  0  0  0  0  0  0  0  0  0  0  0
  1  2  1  0      
  2  3  1  0      
  3  4  1  0      
  4  5  1  0      
  5  6  1  0      
  6  1  1  0      
  1  7  1  0      
  7  8  1  0      
  4  9  1  0      
  3 10  1  0      
  2 11  1  0      
  5 12  1  0      
M  APO  1   9   1
M  APO  1  12   2
M  END
>  <Name>
316

$$$$
Figure1C_complete_curated.sdf
  ChemDraw07102017162D

 10 10  0  0  0  0  0  0  0  0999 V2000
   -0.6605    0.4898    0.0000 C   0  0  0  0  0  0  0  0  0  0  0  0
   -0.2480   -0.2252    0.0000 C   0  0  0  0  0  0  0  0  0  0  0  0
    0.5506   -0.0163    0.0000 C   0  0  0  0  0  0  0  0  0  0  0  0
    1.3437   -0.2252    0.0000 C   0  0  0  0  0  0  0  0  0  0  0  0
    0.9305    0.4898    0.0000 O   0  0  0  0  0  0  0  0  0  0  0  0
    0.1326    0.2809    0.0000 C   0  0  0  0  0  0  0  0  0  0  0  0
    1.3193   -1.0482    0.0000 O   0  0  0  0  0  0  0  0  0  0  0  0
    0.5044    1.0482    0.0000 O   0  0  0  0  0  0  0  0  0  0  0  0
   -0.2364   -1.0482    0.0000 O   0  0  0  0  0  0  0  0  0  0  0  0
   -1.3437    0.0278    0.0000 O   0  0  0  0  0  0  0  0  0  0  0  0
  1  2  1  0      
  2  3  1  0      
  3  4  1  0      
  4  5  1  0      
  5  6  1  0      
  6  1  1  0      
  4  7  1  0      
  3  8  1  0      
  2  9  1  0      
  1 10  1  0      
M  APO  1   7   1
M  END
>  <Name>
294

$$$$
Figure1C_complete_curated.sdf
  ChemDraw07102017162D

 17 17  0  0  1  0  0  0  0  0999 V2000
    0.9943    1.3752    0.0000 O   0  0  0  0  0  0  0  0  0  0  0  0
    0.3341    0.8806    0.0000 C   0  0  0  0  0  0  0  0  0  0  0  0
    0.6008    0.0997    0.0000 C   0  0  0  0  0  0  0  0  0  0  0  0
    1.4258    0.0997    0.0000 C   0  0  0  0  0  0  0  0  0  0  0  0
    1.6687    0.8806    0.0000 C   0  0  0  0  0  0  0  0  0  0  0  0
    2.4523    1.1384    0.0000 O   0  0  0  0  0  0  0  0  0  0  0  0
   -0.4542    1.1228    0.0000 C   0  0  0  0  0  0  0  0  0  0  0  0
    1.9156   -0.5652    0.0000 O   0  0  0  0  0  0  0  0  0  0  0  0
    0.1211   -0.5713    0.0000 O   0  0  0  0  0  0  0  0  0  0  0  0
   -1.0587    0.5618    0.0000 C   0  0  0  0  0  0  0  0  0  0  0  0
   -1.8471    0.8046    0.0000 C   0  0  0  0  0  0  0  0  0  0  0  0
   -0.8749   -0.2429    0.0000 C   0  0  0  0  0  0  0  0  0  0  0  0
   -2.4523    0.2436    0.0000 O   0  0  0  0  0  0  0  0  0  0  0  0
   -2.0310    1.6086    0.0000 O   0  0  0  0  0  0  0  0  0  0  0  0
   -1.4800   -0.8040    0.0000 C   0  0  0  0  0  0  0  0  0  0  0  0
   -1.2955   -1.6086    0.0000 O   0  0  0  0  0  0  0  0  0  0  0  0
   -2.2684   -0.5604    0.0000 O   0  0  0  0  0  0  0  0  0  0  0  0
  1  2  1  0      
  2  3  1  0      
  3  4  1  0      
  4  5  1  0      
  5  1  1  0      
  5  6  1  1      
  2  7  1  1      
  4  8  1  6      
  3  9  1  6      
  7 10  1  0      
 10 11  1  1      
 10 12  1  6      
 11 13  1  0      
 11 14  2  0      
 12 15  1  0      
 15 16  1  0      
 15 17  2  0      
M  APO  1   6   1
M  END
>  <Name>
344

$$$$
Figure1C_complete_curated.sdf
  ChemDraw07102017162D

 17 18  0  0  1  0  0  0  0  0999 V2000
    0.8447    1.7117    0.0000 O   0  0  0  0  0  0  0  0  0  0  0  0
    0.1845    1.2165    0.0000 C   0  0  0  0  0  0  0  0  0  0  0  0
    0.4512    0.4362    0.0000 C   0  0  0  0  0  0  0  0  0  0  0  0
    1.2755    0.4362    0.0000 C   0  0  0  0  0  0  0  0  0  0  0  0
    1.5184    1.2165    0.0000 C   0  0  0  0  0  0  0  0  0  0  0  0
    2.3020    1.4743    0.0000 O   0  0  0  0  0  0  0  0  0  0  0  0
    1.7653   -0.2286    0.0000 O   0  0  0  0  0  0  0  0  0  0  0  0
   -0.6405    1.2165    0.0000 C   0  0  0  0  0  0  0  0  0  0  0  0
   -0.8840    0.4362    0.0000 C   0  0  0  0  0  0  0  0  0  0  0  0
   -0.2090   -0.0393    0.0000 O   0  0  0  0  0  0  0  0  0  0  0  0
   -1.6439    0.7572    0.0000 C   0  0  0  0  0  0  0  0  0  0  0  0
   -1.2891   -0.2829    0.0000 C   0  0  0  0  0  0  0  0  0  0  0  0
   -2.3020    0.2598    0.0000 O   0  0  0  0  0  0  0  0  0  0  0  0
   -1.7457    1.5761    0.0000 O   0  0  0  0  0  0  0  0  0  0  0  0
   -0.8698   -0.9933    0.0000 C   0  0  0  0  0  0  0  0  0  0  0  0
   -1.2748   -1.7117    0.0000 O   0  0  0  0  0  0  0  0  0  0  0  0
   -0.0448   -0.9844    0.0000 O   0  0  0  0  0  0  0  0  0  0  0  0
  1  2  1  0      
  2  3  1  0      
  3  4  1  0      
  4  5  1  0      
  5  1  1  0      
  5  6  1  1      
  4  7  1  6      
  2  8  1  0      
  8  9  1  0      
  9 10  1  0      
  3 10  1  6      
  9 11  1  1      
  9 12  1  6      
 11 13  1  0      
 11 14  2  0      
 12 15  1  0      
 15 16  2  0      
 15 17  1  0      
M  APO  1   6   1
M  END
>  <Name>
341

$$$$
Figure1C_complete_curated.sdf
  ChemDraw07102017162D

 18 19  0  0  1  0  0  0  0  0999 V2000
    0.8437    1.7114    0.0000 O   0  0  0  0  0  0  0  0  0  0  0  0
    0.1835    1.2168    0.0000 C   0  0  0  0  0  0  0  0  0  0  0  0
    0.4502    0.4359    0.0000 C   0  0  0  0  0  0  0  0  0  0  0  0
    1.2752    0.4359    0.0000 C   0  0  0  0  0  0  0  0  0  0  0  0
    1.5180    1.2168    0.0000 C   0  0  0  0  0  0  0  0  0  0  0  0
    2.3023    1.4746    0.0000 O   0  0  0  0  0  0  0  0  0  0  0  0
    1.7643   -0.2283    0.0000 O   0  0  0  0  0  0  0  0  0  0  0  0
   -0.6415    1.2168    0.0000 C   0  0  0  0  0  0  0  0  0  0  0  0
   -0.8850    0.4359    0.0000 C   0  0  0  0  0  0  0  0  0  0  0  0
   -0.2100   -0.0390    0.0000 O   0  0  0  0  0  0  0  0  0  0  0  0
   -1.6449    0.7568    0.0000 C   0  0  0  0  0  0  0  0  0  0  0  0
   -1.2901   -0.2826    0.0000 C   0  0  0  0  0  0  0  0  0  0  0  0
   -2.3023    0.2602    0.0000 O   0  0  0  0  0  0  0  0  0  0  0  0
   -1.7467    1.5757    0.0000 O   0  0  0  0  0  0  0  0  0  0  0  0
   -0.8708   -0.9929    0.0000 C   0  0  0  0  0  0  0  0  0  0  0  0
   -1.2758   -1.7114    0.0000 O   0  0  0  0  0  0  0  0  0  0  0  0
   -0.0451   -0.9848    0.0000 O   0  0  0  0  0  0  0  0  0  0  0  0
   -2.1151   -0.2907    0.0000 O   0  0  0  0  0  0  0  0  0  0  0  0
  1  2  1  0      
  2  3  1  0      
  3  4  1  0      
  4  5  1  0      
  5  1  1  0      
  5  6  1  1      
  4  7  1  6      
  2  8  2  0      
  8  9  1  0      
  9 10  1  0      
  3 10  1  6      
  9 11  1  1      
 11 13  1  0      
 11 14  2  0      
 12 15  1  0      
 15 16  2  0      
 15 17  1  0      
 12 18  1  1      
  9 12  1  6      
M  APO  1   6   1
M  END
>  <Name>
342

$$$$
Figure1C_complete_curated.sdf
  ChemDraw07102017162D

 17 18  0  0  1  0  0  0  0  0999 V2000
    0.8437    1.7117    0.0000 O   0  0  0  0  0  0  0  0  0  0  0  0
    0.1835    1.2171    0.0000 C   0  0  0  0  0  0  0  0  0  0  0  0
    0.4508    0.4362    0.0000 C   0  0  0  0  0  0  0  0  0  0  0  0
    1.2758    0.4362    0.0000 C   0  0  0  0  0  0  0  0  0  0  0  0
    1.5187    1.2171    0.0000 C   0  0  0  0  0  0  0  0  0  0  0  0
    2.3023    1.4750    0.0000 O   0  0  0  0  0  0  0  0  0  0  0  0
    1.7643   -0.2286    0.0000 O   0  0  0  0  0  0  0  0  0  0  0  0
   -0.6415    1.2171    0.0000 C   0  0  0  0  0  0  0  0  0  0  0  0
   -0.8844    0.4362    0.0000 C   0  0  0  0  0  0  0  0  0  0  0  0
   -0.2093   -0.0387    0.0000 O   0  0  0  0  0  0  0  0  0  0  0  0
   -1.6442    0.7572    0.0000 C   0  0  0  0  0  0  0  0  0  0  0  0
   -1.2901   -0.2822    0.0000 C   0  0  0  0  0  0  0  0  0  0  0  0
   -2.3023    0.2605    0.0000 O   0  0  0  0  0  0  0  0  0  0  0  0
   -1.7460    1.5760    0.0000 O   0  0  0  0  0  0  0  0  0  0  0  0
   -0.8701   -0.9926    0.0000 C   0  0  0  0  0  0  0  0  0  0  0  0
   -1.2745   -1.7117    0.0000 O   0  0  0  0  0  0  0  0  0  0  0  0
   -0.0451   -0.9844    0.0000 O   0  0  0  0  0  0  0  0  0  0  0  0
  1  2  1  0      
  2  3  1  0      
  3  4  1  0      
  4  5  1  0      
  5  1  1  0      
  5  6  1  1
[truncated: 6,309 more chars]
